# Supplementary material for: Confounding by Repetitive Elements and CpG Islands Does Not Explain the Association between Hypomethylation and Genomic Instability
Source: PLoS Genet. 2013 Feb 28;9(2):e1003333. doi: 10.1371/journal.pgen.1003333 (PMC3585018; doi:10.1371/journal.pgen.1003333)
Supplement: Table S1 — CNV counts and values for methylation and other genomic factors for 100-Kbp windows tiling the hg18 assembly of the human genome. (ZIP) [file pgen.1003333.s001.zip]

Archive with 1 entries (1 files):
- Harris-et-al-SupplementaryTable1.xls
