# Supplementary material for: Confounding by Repetitive Elements and CpG Islands Does Not Explain the Association between Hypomethylation and Genomic Instability
Source: PLoS Genet. 2013 Feb 28;9(2):e1003333. doi: 10.1371/journal.pgen.1003333 (PMC3585018; doi:10.1371/journal.pgen.1003333)
Supplement: Table S1 — CNV counts and values for methylation and other genomic factors for 100-Kbp windows tiling the hg18 assembly of the human genome. (ZIP) [file pgen.1003333.s001.zip › Harris-et-al-SupplementaryTable1.xls]

## Sheet: Table S1 - Windows with Data
	Coordinates	Chromosome	Start	End	Methylation	CpG_Island_Coverage	All_Repeats_Coverage	LINE_Coverage	LTR_Coverage	Satellite_Coverage	SINE_Coverage	CNV_270HapMap_Count	CNV_450HapMap_Count	CNV_WTCCC_Count	rareCNV_Schizophrenia_Case_Count	rareCNV_Schizophrenia_Control_Count
Molaro_MD1_179	chr9:42653951-42753951	chr9	42653951	42753951	0.00534894	0.02397	0.49451	0.24739	0.11131	0	0.07928	0	0	0	0	0
Molaro_MD1_226	chr9:69558549-69658549	chr9	69558549	69658549	0.00598675	0.01256	0.62517	0.23161	0.10997	0.08693	0.08183	0	0	0	0	0
Molaro_MD1_252	chrY:18108578-18208578	chrY	18108578	18208578	0.00716676	0.01284	0.6567	0.30388	0.13494	0.06858	0.09772	0	0	0	0	0
Molaro_MD1_98	chr4:191225054-191263063	chr4	191225054	191263063	0.00759122	0.592912	0.373306	0.121971	0.066379	0.0887158	0.0154437	0	0	0	1	2
Molaro_MD1_255	chrY:18908578-19008578	chrY	18908578	19008578	0.00932205	0.01021	0.72289	0.29124	0.1878	0.06859	0.1376	0	0	0	0	0
Molaro_MD1_56	chr15:80596735-80616700	chr15	80596735	80616700	0.0119664	0.0515402	0.244278	0.0637115	0	0	0.160581	0	0	0	0	0
Molaro_MD1_59	chr15:80876700-80976700	chr15	80876700	80976700	0.012675	0.00974	0.37726	0.09458	0.10796	0	0.12131	0	0	1	0	0
Molaro_MD1_261	chrY:22660816-22760816	chrY	22660816	22760816	0.0152602	0.00298	0.25475	0.06387	0.02397	0.08814	0.05565	0	0	0	0	0
Molaro_MD1_150	chr8:7562059-7662059	chr8	7562059	7662059	0.0153288	0.02023	0.3452	0.07807	0.1567	0.01303	0.07757	1	0	0	0	1
Molaro_MD1_274	chrY:25660816-25760816	chrY	25660816	25760816	0.0170088	0	0.84949	0.35821	0.06753	0.38088	0.03749	1	0	0	0	0
Molaro_MD1_55	chr15:80496735-80596735	chr15	80496735	80596735	0.0179875	0.01988	0.34305	0.07485	0.08032	0	0.13073	0	0	0	0	0
Molaro_MD1_267	chrY:23560816-23660816	chrY	23560816	23660816	0.0181551	0	0.69542	0.21197	0.20332	0.18058	0.0742	0	0	0	0	0
Molaro_MD1_67	chr16:32994422-33094422	chr16	32994422	33094422	0.0211096	0.01127	0.43852	0.1759	0.11722	0.00313	0.11012	0	0	0	0	0
Molaro_MD1_262	chrY:22960816-23060816	chrY	22960816	23060816	0.0218625	0	0.27952	0.09264	0.02983	0.10264	0.0356	0	0	0	0	0
Molaro_MD1_273	chrY:25360816-25460816	chrY	25360816	25460816	0.0222244	0.00454	0.31721	0.18343	0.04784	0	0.05798	2	0	0	0	0
Molaro_MD1_277	chrY:26060816-26160816	chrY	26060816	26160816	0.0222744	0	0.63333	0.26564	0.24425	0	0.09655	1	0	0	0	0
Molaro_MD1_278	chrY:26160816-26260816	chrY	26160816	26260816	0.0236732	0	0.65253	0.26442	0.27772	0.00135	0.0647	1	0	0	0	0
Molaro_MD1_270	chrY:24560816-24660816	chrY	24560816	24660816	0.0240436	0	0.71492	0.21711	0.3931	0	0.05782	1	0	0	0	0
Molaro_MD1_254	chrY:18608578-18708578	chrY	18608578	18708578	0.024218	0	0.69752	0.25795	0.33577	0.00283	0.05656	0	0	0	0	0
Molaro_MD1_9	chr10:47825713-47925713	chr10	47825713	47925713	0.0254786	0.00252	0.42345	0.17299	0.0665	0	0.14397	0	1	0	0	0
Molaro_MD1_256	chrY:19108578-19208578	chrY	19108578	19208578	0.0261528	0	0.50615	0.20232	0.17388	0	0.08613	0	0	0	0	0
Molaro_MD1_68	chr16:33094422-33194422	chr16	33094422	33194422	0.0264501	0.03328	0.55712	0.32922	0.08149	0.00803	0.04475	0	0	0	0	0
Molaro_MD1_21	chr1:13392499-13429749	chr1	13392499	13429749	0.0284788	0	0.694255	0.0466577	0.192644	0	0.424967	0	1	0	0	0
Molaro_MD1_149	chr8:7400000-7462059	chr8	7400000	7462059	0.0286045	0.0086047	0.408611	0.089431	0.202662	0.0209961	0.0762017	1	0	1	0	0
Molaro_MD1_271	chrY:24660816-24760816	chrY	24660816	24760816	0.0287431	0.00085	0.4845	0.19463	0.13595	0	0.1142	1	0	0	0	0
Molaro_MD1_30	chr1:146026007-146126007	chr1	146026007	146126007	0.0294623	0.03422	0.43423	0.23949	0.07048	0	0.10317	0	0	0	3	0
Molaro_MD1_269	chrY:23960816-24060816	chrY	23960816	24060816	0.0300692	0	0.45776	0.18131	0.12454	0	0.1068	1	0	0	0	0
Molaro_MD1_41	chr1:307582-407582	chr1	307582	407582	0.0316412	0.00439	0.59998	0.3896	0.08235	0	0.0974	0	1	0	0	0
Molaro_MD1_118	chr5:69541398-69641398	chr5	69541398	69641398	0.0331441	0	0.53424	0.20158	0.16494	0	0.09736	0	0	0	0	0
Molaro_MD1_275	chrY:25860816-25960816	chrY	25860816	25960816	0.0339512	0	0.50567	0.17766	0.09322	0	0.20252	1	0	0	0	0
Molaro_MD1_214	chr9:67306116-67406116	chr9	67306116	67406116	0.0342142	0.01827	0.52407	0.13248	0.11187	0.06925	0.16389	0	0	0	0	0
Molaro_MD1_266	chrY:23460816-23560816	chrY	23460816	23560816	0.0345093	0	0.88061	0.1206	0.16855	0.55609	0.02976	0	0	0	0	0
Molaro_MD1_265	chrY:23360816-23460816	chrY	23360816	23460816	0.0347869	0	0.84381	0.26709	0.07974	0.4571	0.03639	0	0	0	0	0
Molaro_MD1_22	chr1:13479749-13579749	chr1	13479749	13579749	0.0354035	0	0.5849	0.15685	0.16707	0	0.20591	0	2	1	0	0
Molaro_MD1_6	chr10:46196970-46296970	chr10	46196970	46296970	0.0357666	0	0.4591	0.17314	0.03471	0	0.21127	0	1	0	0	0
Molaro_MD1_114	chr5:69141398-69241398	chr5	69141398	69241398	0.0363	0	0.5327	0.23085	0.19604	0	0.0509	0	1	0	0	0
Molaro_MD1_161	chr9:39803686-39903686	chr9	39803686	39903686	0.0363518	0.00613	0.56545	0.26528	0.10167	0	0.14313	1	0	0	0	0
Molaro_MD1_119	chr5:69641398-69741398	chr5	69641398	69741398	0.0366587	0	0.47234	0.21115	0.15991	0	0.05725	0	0	0	0	0
Molaro_MD1_253	chrY:18508578-18608578	chrY	18508578	18608578	0.0366852	0	0.72677	0.35321	0.27649	0	0.06286	0	0	0	0	0
Molaro_MD1_169	chr9:41505793-41605793	chr9	41505793	41605793	0.0375184	0.0043	0.62355	0.37749	0.07168	0	0.15032	1	1	1	3	3
Molaro_MD1_263	chrY:23060816-23160816	chrY	23060816	23160816	0.0380066	0	0.58327	0.27015	0.2142	0	0.06354	0	0	0	0	0
Molaro_MD1_272	chrY:24760816-24860816	chrY	24760816	24860816	0.0388615	0.00888	0.47276	0.22635	0.0817	0	0.11975	1	0	0	0	0
Molaro_MD1_159	chr9:39500000-39600000	chr9	39500000	39600000	0.0389949	0.00705	0.48222	0.07747	0.16293	0	0.20812	1	0	2	0	0
Molaro_MD1_246	chrY:10701322-10714553	chrY	10701322	10714553	0.03949	0	0.997884	0	0	0.997884	0	0	0	0	0	0
Molaro_MD1_173	chr9:42005793-42105793	chr9	42005793	42105793	0.0396116	0	0.56119	0.24909	0.22076	0	0.04545	0	0	0	0	0
Molaro_MD1_141	chr7:74703660-74803660	chr7	74703660	74803660	0.0401415	0.0037	0.6336	0.06402	0.06429	0	0.46224	0	0	0	0	0
Molaro_MD1_210	chr9:66082035-66144476	chr9	66082035	66144476	0.0406302	0.0041159	0.547285	0.0835349	0.368892	0.0112426	0.0664788	0	0	0	0	0
Molaro_MD1_69	chr17:18943376-19043376	chr17	18943376	19043376	0.0410459	0.02491	0.63688	0.13759	0.04673	0	0.41637	0	0	0	0	0
Molaro_MD1_43	chr14:18270000-18370000	chr14	18270000	18370000	0.0413363	0	0.99971	0	0	0.99971	0	0	0	1	0	1
Molaro_MD1_184	chr9:43853694-43886565	chr9	43853694	43886565	0.0423212	0.0071796	0.513431	0.280399	0.0544553	0	0.137842	0	0	0	0	0
Molaro_MD1_25	chr1:142857140-142935838	chr1	142857140	142935838	0.0426122	0	0.105454	0.0402297	0	0	0.0165188	0	0	0	0	0
Molaro_MD1_66	chr16:32594422-32694422	chr16	32594422	32694422	0.0435755	0.02018	0.42349	0.1585	0.11184	0.00313	0.1198	0	0	0	0	0
Molaro_MD1_205	chr9:65407499-65507499	chr9	65407499	65507499	0.0436624	0	0.59157	0.30196	0.1016	0	0.16122	0	0	1	0	0
Molaro_MD1_276	chrY:25960816-26060816	chrY	25960816	26060816	0.0436797	0.00973	0.35995	0.11723	0.07374	0	0.11032	1	0	0	0	0
Molaro_MD1_268	chrY:23860816-23960816	chrY	23860816	23960816	0.0442343	0	0.64122	0.28604	0.17147	0.01633	0.09494	1	0	0	0	0
Molaro_MD1_81	chr2:110598650-110698650	chr2	110598650	110698650	0.0446528	0.00908	0.64856	0.32422	0.06144	0	0.1873	0	1	1	0	0
Molaro_MD1_7	chr10:46596970-46696970	chr10	46596970	46696970	0.0447337	0.01798	0.41517	0.10592	0.04404	0	0.23011	0	1	0	0	0
Molaro_MD1_157	chr9:39300000-39400000	chr9	39300000	39400000	0.0448357	0	0.5423	0.21541	0.10539	0	0.16418	1	1	0	5	8
Molaro_MD1_123	chr5:70041398-70141398	chr5	70041398	70141398	0.0457559	0	0.52385	0.20762	0.1412	0	0.12441	0	0	0	0	0
Molaro_MD1_258	chrY:20708578-20808578	chrY	20708578	20808578	0.0457713	0	0.99712	0	0.99712	0	0	0	0	0	0	0
Molaro_MD1_160	chr9:39600000-39653686	chr9	39600000	39653686	0.0462634	0	0.631953	0.240286	0.245911	0	0.124986	1	0	0	0	0
Molaro_MD1_122	chr5:69941398-70041398	chr5	69941398	70041398	0.048336	0	0.47165	0.16038	0.20916	0	0.05197	0	0	0	0	0
Molaro_MD1_282	chrY:6228238-6328238	chrY	6228238	6328238	0.0483826	0.00293	0.38029	0.13116	0.12916	0.04433	0.04761	0	0	0	0	0
Molaro_MD1_259	chrY:20808578-20908578	chrY	20808578	20908578	0.048874	0	0.99848	0	0.99848	0	0	0	0	0	0	0
Molaro_MD1_193	chr9:45755517-45855517	chr9	45755517	45855517	0.0495717	0	0.46976	0.24905	0.11182	0	0.05648	0	0	0	2	1
Molaro_MD1_8	chr10:47725713-47825713	chr10	47725713	47825713	0.0498013	0.01798	0.37009	0.14787	0.03621	0	0.15595	0	2	0	0	0
Molaro_MD1_188	chr9:44898289-44998289	chr9	44898289	44998289	0.0499054	0.01827	0.54944	0.13906	0.15587	0.07436	0.11805	0	0	0	0	0
Molaro_MD1_80	chr2:110012304-110112304	chr2	110012304	110112304	0.049933	0.0258	0.54764	0.21742	0.11079	0	0.13839	0	1	1	3	0
Molaro_MD1_31	chr1:146326007-146426007	chr1	146326007	146426007	0.0499558	0.01858	0.51624	0.09326	0.22019	0	0.15766	0	0	0	2	0
Molaro_MD1_170	chr9:41605793-41705793	chr9	41605793	41705793	0.0505707	0.00482	0.51498	0.17064	0.14405	0	0.17497	0	1	1	3	3
Molaro_MD1_139	chr7:74304592-74353660	chr7	74304592	74353660	0.0505907	0	0.643964	0.0803579	0.0612823	0	0.467779	0	0	0	0	0
Molaro_MD1_166	chr9:41080341-41133214	chr9	41080341	41133214	0.0513068	0	0.47232	0.0254572	0.183837	0	0.219999	0	0	1	0	0
Molaro_MD1_127	chr5:70541398-70641398	chr5	70541398	70641398	0.0522571	0	0.52846	0.19383	0.16404	0	0.09962	0	0	0	0	0
Molaro_MD1_199	chr9:46501035-46601035	chr9	46501035	46601035	0.0524599	0	0.54559	0.26241	0.1382	0.00375	0.09948	0	0	0	0	0
Molaro_MD1_168	chr9:41405793-41505793	chr9	41405793	41505793	0.0531757	0.00613	0.52497	0.24698	0.09063	0	0.13517	0	0	0	0	1
Molaro_MD1_224	chr9:69350362-69450362	chr9	69350362	69450362	0.0545266	0.00809	0.64459	0.22199	0.09944	0.13236	0.0797	0	0	0	0	0
Molaro_MD1_117	chr5:69441398-69541398	chr5	69441398	69541398	0.0546789	0	0.52191	0.18427	0.1057	0	0.19468	0	1	0	0	0
Molaro_MD1_206	chr9:65507499-65607499	chr9	65507499	65607499	0.0562496	0	0.55183	0.19346	0.19967	0	0.14465	0	0	2	0	0
Molaro_MD1_10	chr10:48625713-48715542	chr10	48625713	48715542	0.0565408	0	0.480001	0.158546	0.0267508	0	0.241882	0	0	0	0	0
Molaro_MD1_17	chr1:103993838-104093838	chr1	103993838	104093838	0.0567235	0	0.60328	0.19528	0.3224	0	0.05642	0	0	2	0	0
Molaro_MD1_135	chr7:72104592-72204592	chr7	72104592	72204592	0.0575102	0.00946	0.61758	0.05921	0.06467	0	0.45643	0	0	0	0	0
Molaro_MD1_28	chr1:144794475-144876007	chr1	144794475	144876007	0.0578198	0.0097876	0.434149	0.177072	0.125828	0	0.11111	0	0	0	0	0
Molaro_MD1_110	chr5:180723020-180823020	chr5	180723020	180823020	0.0580981	0.03788	0.57738	0.35119	0.07713	0	0.09553	0	1	0	0	0
Molaro_MD1_280	chrY:26760816-26860816	chrY	26760816	26860816	0.0583099	0	0.50652	0.28826	0.02103	0	0.13163	1	0	0	0	0
Molaro_MD1_250	chrY:16808578-16908578	chrY	16808578	16908578	0.0601223	0	0.65578	0.14935	0.31856	0	0.10356	0	0	0	0	0
Molaro_MD1_279	chrY:2628238-2728238	chrY	2628238	2728238	0.0611013	0.00297	0.50542	0.07279	0.11447	0	0.22931	0	0	0	0	0
Molaro_MD1_58	chr15:80776700-80876700	chr15	80776700	80876700	0.0611819	0.01988	0.40902	0.11255	0.10645	0	0.14024	0	1	0	0	0
Molaro_MD1_29	chr1:145926007-146026007	chr1	145926007	146026007	0.0616054	0.02341	0.51471	0.18546	0.10095	0	0.17291	0	0	0	3	0
Molaro_MD1_260	chrY:22460816-22560816	chrY	22460816	22560816	0.0617123	0.00298	0.37302	0.17236	0.09164	0	0.08887	0	0	0	0	0
Molaro_MD1_281	chrY:57228749-57327044	chrY	57228749	57327044	0.0621695	0	0.922895	0	0	0.922895	0	0	0	0	0	0
Molaro_MD1_33	chr1:147000771-147100771	chr1	147000771	147100771	0.062819	0.01335	0.44107	0.18462	0.09535	0	0.09619	1	0	0	0	0
Molaro_MD1_211	chr9:66653163-66753163	chr9	66653163	66753163	0.0628845	0	0.74017	0.18627	0.02787	0.34064	0.06891	0	0	0	0	0
Molaro_MD1_202	chr9:46801035-46899953	chr9	46801035	46899953	0.0632266	0.0022544	0.594412	0.255262	0.184648	0	0.130259	0	0	0	0	0
Molaro_MD1_101	chr4:48992791-49033698	chr4	48992791	49033698	0.0632682	0	0.569927	0.102012	0.0549295	0.353803	0.0043513	0	0	0	0	0
Molaro_MD1_209	chr9:65808180-65908180	chr9	65808180	65908180	0.0634092	0.00223	0.53558	0.09639	0.23748	0	0.16633	0	0	1	0	0
Molaro_MD1_115	chr5:69241398-69341398	chr5	69241398	69341398	0.0634706	0	0.44924	0.15808	0.12093	0	0.12666	0	2	0	0	0
Molaro_MD1_187	chr9:44436565-44536565	chr9	44436565	44536565	0.0641478	0	0.56466	0.21636	0.20887	0	0.11538	0	2	0	0	0
Molaro_MD1_178	chr9:42505793-42603951	chr9	42505793	42603951	0.0645888	0	0.501997	0.302971	0.0894986	0	0.0600053	0	0	0	0	0
Molaro_MD1_243	chrX:71898737-71998737	chrX	71898737	71998737	0.0646153	0	0.61318	0.48961	0.03937	0	0.0486	0	0	0	0	0
Molaro_MD1_152	chr8:7862059-7962059	chr8	7862059	7962059	0.0650768	0.01732	0.37465	0.14447	0.12696	0.01179	0.06692	1	0	0	3	4
Molaro_MD1_213	chr9:67106116-67206116	chr9	67106116	67206116	0.06545	0	0.57094	0.24673	0.15614	0	0.15495	0	1	1	0	0
Molaro_MD1_89	chr22:14930000-15030000	chr22	14930000	15030000	0.0654651	0	0.91229	0.07966	0.01753	0.76538	0.04433	1	2	2	0	0
Molaro_MD1_26	chr1:142985838-143085838	chr1	142985838	143085838	0.0664911	0.02547	0.51838	0.12156	0.19666	0	0.15841	0	0	1	0	0
Molaro_MD1_73	chr19:11000-111000	chr19	11000	111000	0.0666752	0.01074	0.55588	0.41973	0.04743	0	0.04871	0	0	0	1	0
Molaro_MD1_147	chr8:7100000-7200000	chr8	7100000	7200000	0.0671922	0.00103	0.24936	0.12626	0.07349	0	0.0255	0	0	2	5	2
Molaro_MD1_84	chr2:111008548-111108548	chr2	111008548	111108548	0.0675784	0.00356	0.45713	0.19416	0.02177	0	0.19885	0	0	0	0	0
Molaro_MD1_230	chrX:101490348-101590348	chrX	101490348	101590348	0.0687613	0	0.64019	0.44343	0.10824	0	0.05407	0	0	0	0	0
Molaro_MD1_247	chrY:11214553-11253954	chrY	11214553	11253954	0.0689095	0	0.978275	0	0	0.875257	0.031319	0	0	0	0	0
Molaro_MD1_19	chr1:13192499-13292499	chr1	13192499	13292499	0.0691417	0	0.52792	0.15245	0.09357	0	0.25234	1	2	3	0	0
Molaro_MD1_27	chr1:144694475-144794475	chr1	144694475	144794475	0.0692294	0.03229	0.44533	0.23969	0.05264	0.0002	0.11855	0	0	0	0	0
Molaro_MD1_171	chr9:41705793-41805793	chr9	41705793	41805793	0.0692782	0.00223	0.57536	0.18799	0.19077	0	0.17223	0	0	2	3	3
Molaro_MD1_124	chr5:70141398-70241398	chr5	70141398	70241398	0.0706277	0.0051	0.43097	0.15947	0.11827	0	0.10916	0	0	0	0	0
Molaro_MD1_229	chrX:101390348-101490348	chrX	101390348	101490348	0.0718933	0	0.6203	0.42562	0.11807	0	0.04443	0	0	0	0	0
Molaro_MD1_113	chr5:69041398-69141398	chr5	69041398	69141398	0.0719746	0	0.44681	0.15643	0.18085	0	0.05379	0	0	0	0	0
Molaro_MD1_227	chr9:69658549-69746355	chr9	69658549	69746355	0.072827	0.0200897	0.447612	0.229916	0.0611348	0	0.0944582	0	0	0	0	0
Molaro_MD1_24	chr1:142436048-142536048	chr1	142436048	142536048	0.0730421	0.02087	0.51685	0.06537	0.20686	0	0.19974	0	0	0	0	0
Molaro_MD1_18	chr1:121088218-121186957	chr1	121088218	121186957	0.0731033	0	0.995331	0.0217644	0	0.973567	0	0	0	0	4	1
Molaro_MD1_13	chr10:81241464-81341464	chr10	81241464	81341464	0.0731494	0	0.53007	0.2973	0.05356	0	0.12612	0	0	0	1	1
Molaro_MD1_57	chr15:80676700-80776700	chr15	80676700	80776700	0.0732223	0.0188	0.39605	0.09793	0.09048	0	0.15454	0	1	0	0	0
Molaro_MD1_153	chr8:7962059-8062059	chr8	7962059	8062059	0.0734053	0	0.69877	0.22345	0.25405	0	0.18632	0	0	0	3	6
Molaro_MD1_198	chr9:46256426-46351035	chr9	46256426	46351035	0.0739294	0.0031075	0.634929	0.283335	0.174846	0.0371212	0.0641905	0	0	0	0	0
Molaro_MD1_146	chr8:7000000-7100000	chr8	7000000	7100000	0.0744122	0.01139	0.62608	0.19833	0.20138	0.01303	0.17416	0	0	0	4	1
Molaro_MD1_88	chr22:14830000-14930000	chr22	14830000	14930000	0.0752624	0.00682	0.73848	0.19822	0.01097	0.43682	0.06729	1	0	2	0	1
Molaro_MD1_5	chr10:46096970-46196970	chr10	46096970	46196970	0.0762563	0.01586	0.43537	0.08284	0.13171	0	0.16951	0	2	0	0	0
Molaro_MD1_158	chr9:39400000-39500000	chr9	39400000	39500000	0.0764463	0.0043	0.63392	0.41275	0.07648	0	0.12854	1	1	2	0	0
Molaro_MD1_244	chrX:71998737-72098737	chrX	71998737	72098737	0.0776139	0	0.61356	0.48278	0.04407	0	0.05151	0	0	0	0	0
Molaro_MD1_20	chr1:13292499-13392499	chr1	13292499	13392499	0.077778	0	0.64069	0.11504	0.18214	0	0.29234	1	1	3	0	0
Molaro_MD1_83	chr2:110798650-110858548	chr2	110798650	110858548	0.0778424	0.0140572	0.598434	0.258907	0.0718054	0	0.233881	0	0	0	0	0
Molaro_MD1_231	chrX:114873924-114973924	chrX	114873924	114973924	0.078395	0.45546	0.32694	0.14677	0.14183	0	0.01474	0	0	0	0	0
Molaro_MD1_163	chr9:40114796-40214796	chr9	40114796	40214796	0.0786739	0	0.51534	0.15021	0.1981	0	0.15125	0	1	1	0	0
Molaro_MD1_12	chr10:50957416-51057416	chr10	50957416	51057416	0.0787857	0.00899	0.42812	0.1685	0.06357	0	0.16334	0	1	0	0	0
Molaro_MD1_74	chr19:24398198-24423622	chr19	24398198	24423622	0.0790193	0	1	0	0	1	0	0	2	1	0	0
Molaro_MD1_109	chr5:17563000-17663000	chr5	17563000	17663000	0.0793482	0	0.30749	0.05652	0.10471	0	0.09921	2	1	1	4	2
Molaro_MD1_181	chr9:42953951-43053951	chr9	42953951	43053951	0.0796616	0.00257	0.57506	0.16454	0.31228	0.00441	0.05838	0	0	0	0	0
Molaro_MD1_138	chr7:74204592-74304592	chr7	74204592	74304592	0.0796851	0.01668	0.50371	0.04026	0.02605	0	0.40662	0	0	0	0	0
Molaro_MD1_156	chr9:39200000-39300000	chr9	39200000	39300000	0.0806875	0.00517	0.49748	0.30669	0.04863	0	0.10677	1	0	0	10	11
Molaro_MD1_140	chr7:74603660-74703660	chr7	74603660	74703660	0.0820667	0	0.53113	0.04528	0.02331	0	0.45173	0	1	1	0	0
Molaro_MD1_82	chr2:110698650-110798650	chr2	110698650	110798650	0.0826124	0	0.40876	0.12166	0.01704	0	0.22365	0	0	0	0	0
Molaro_MD1_203	chr9:65207499-65307499	chr9	65207499	65307499	0.0839694	0	0.59611	0.28583	0.10174	0	0.15605	0	0	0	0	0
Molaro_MD1_90	chr22:15030000-15077850	chr22	15030000	15077850	0.0844872	0	0.673877	0.38163	0.193083	0	0.0780355	0	0	0	0	0
Molaro_MD1_48	chr15:26270606-26370606	chr15	26270606	26370606	0.0849584	0.00501	0.44195	0.13427	0.06446	0	0.19988	0	1	1	1	0
Molaro_MD1_105	chr4:8933740-9033740	chr4	8933740	9033740	0.0857224	0.00407	0.29899	0.17668	0.04455	0	0.03407	2	0	0	13	16
Molaro_MD1_111	chr5:180823020-180837866	chr5	180823020	180837866	0.0859096	0	0.714805	0.182271	0.460124	0	0.0606897	0	0	0	0	0
Molaro_MD1_182	chr9:43153951-43203694	chr9	43153951	43203694	0.0860973	0	0.367207	0.155841	0.112157	0	0.070241	0	0	1	0	0
Molaro_MD1_35	chr11:54450781-54550781	chr11	54450781	54550781	0.0864933	0	0.99922	0.17064	0	0.82553	0.00305	1	2	1	2	3
Molaro_MD1_284	chrY:9224955-9301322	chrY	9224955	9301322	0.0869554	0.0630115	0.211322	0.110846	0.0138672	0	0.0476515	0	0	0	0	0
Molaro_MD1_54	chr15:80396735-80496735	chr15	80396735	80496735	0.0871726	0.01539	0.38169	0.11767	0.09403	0	0.13442	0	1	1	0	0
Molaro_MD1_177	chr9:42405793-42505793	chr9	42405793	42505793	0.087511	0.00257	0.51539	0.1052	0.31145	0.00616	0.06795	0	0	0	0	0
Molaro_MD1_180	chr9:42853951-42953951	chr9	42853951	42953951	0.0882409	0	0.4651	0.25606	0.07626	0	0.08664	0	0	0	0	0
Molaro_MD1_212	chr9:66753163-66847654	chr9	66753163	66847654	0.0896761	0	0.456054	0.256607	0.0545025	0	0.110212	0	0	0	0	0
Molaro_MD1_197	chr9:46156426-46256426	chr9	46156426	46256426	0.0908166	0.01026	0.54654	0.09982	0.09407	0.01037	0.27461	0	0	0	0	0
Molaro_MD1_37	chr11:89278026-89378026	chr11	89278026	89378026	0.092923	0.01338	0.31453	0.06509	0.02802	0.08888	0.05355	0	3	3	0	1
Molaro_MD1_133	chr7:62404592-62504592	chr7	62404592	62504592	0.0932184	0.01521	0.47409	0.21575	0.09174	0.0022	0.1298	0	0	0	1	1
Molaro_MD1_70	chr17:31587133-31687133	chr17	31587133	31687133	0.0932279	0.01948	0.42329	0.11268	0.08125	0	0.18221	0	1	1	1	0
Molaro_MD1_128	chr6:9105000-9199728	chr6	9105000	9199728	0.0940457	0	0.506862	0.230238	0.145997	0	0.0666962	0	0	0	0	0
Molaro_MD1_221	chr9:68918205-69018205	chr9	68918205	69018205	0.0942264	0	0.63867	0.14991	0.02269	0.341	0.0963	0	0	0	1	1
Molaro_MD1_167	chr9:41183214-41283214	chr9	41183214	41283214	0.0956631	0.00482	0.5842	0.23973	0.14028	0	0.18031	0	0	0	0	0
Molaro_MD1_155	chr9:114818616-114918616	chr9	114818616	114918616	0.0965391	0.13689	0.41271	0.19767	0.10235	0	0.07064	1	0	0	0	0
Molaro_MD1_240	chrX:58562639-58598737	chrX	58562639	58598737	0.0965878	0	0.999972	0	0	0.999972	0	0	0	0	0	0
Molaro_MD1_60	chr16:14694422-14794422	chr16	14694422	14794422	0.0968803	0.01784	0.59491	0.05592	0.09003	0	0.41597	0	0	1	3	6
Molaro_MD1_185	chr9:44236565-44336565	chr9	44236565	44336565	0.0971773	0	0.53398	0.24639	0.09148	0.03828	0.11887	0	1	1	3	7
Molaro_MD1_132	chr7:61158273-61258273	chr7	61158273	61258273	0.0975853	0	0.99997	0.02475	0	0.97522	0	0	0	0	0	0
Molaro_MD1_200	chr9:46601035-46701035	chr9	46601035	46701035	0.0979614	0.0028	0.59061	0.26851	0.13695	0.03453	0.11345	0	1	1	0	0
Molaro_MD1_195	chr9:45955517-46055517	chr9	45955517	46055517	0.0984368	0.01608	0.56907	0.21852	0.16163	0.03509	0.10819	0	0	0	1	0
Molaro_MD1_34	chr1:147776269-147876269	chr1	147776269	147876269	0.0986297	0.02401	0.46838	0.11192	0.15253	0	0.12527	0	0	0	0	0
Molaro_MD1_4	chr10:45996970-46096970	chr10	45996970	46096970	0.0990636	0.00559	0.54487	0.30298	0.12709	0	0.05805	0	2	0	0	0
Molaro_MD1_112	chr5:68941398-69041398	chr5	68941398	69041398	0.0992821	0	0.57065	0.20162	0.13807	0	0.17543	0	0	1	0	0
Molaro_MD1_103	chr4:69179326-69275441	chr4	69179326	69275441	0.0993996	0	0.70759	0.418884	0.200822	0	0.0476721	0	1	0	0	0
Molaro_MD1_1	chr10:135277517-135374737	chr10	135277517	135374737	0.0994543	0.235126	0.42481	0.119348	0.121066	0.0892718	0.0472742	1	1	1	3	3
Molaro_MD1_39	chr12:34332293-34432293	chr12	34332293	34432293	0.100693	0.04593	0.80545	0	0.01124	0.79353	0.00058	1	1	0	4	5
Molaro_MD1_232	chrX:139916318-140016318	chrX	139916318	140016318	0.10088	0	0.7197	0.35938	0.20226	0	0.1405	0	1	1	0	0
Molaro_MD1_97	chr4:132871303-132971303	chr4	132871303	132971303	0.101941	0.04751	0.61028	0.19231	0.13708	0.22162	0.02441	0	0	1	0	0
Molaro_MD1_176	chr9:42305793-42405793	chr9	42305793	42405793	0.1023	0.01644	0.37272	0.10127	0.0763	0.01957	0.1393	0	0	1	0	0
Molaro_MD1_186	chr9:44336565-44436565	chr9	44336565	44436565	0.102901	0.00706	0.5604	0.2973	0.14317	0	0.09243	0	1	0	3	2
Molaro_MD1_208	chr9:65708180-65808180	chr9	65708180	65808180	0.103735	0	0.51593	0.21873	0.17126	0	0.10314	0	1	1	0	0
Molaro_MD1_44	chr14:18370000-18470000	chr14	18370000	18470000	0.103843	0.00682	0.62289	0.27426	0.02162	0.21072	0.08447	0	0	1	0	2
Molaro_MD1_165	chr9:40980341-41080341	chr9	40980341	41080341	0.103875	0.00223	0.58073	0.24468	0.18512	0	0.12741	0	0	0	0	0
Molaro_MD1_121	chr5:69841398-69941398	chr5	69841398	69941398	0.104537	0	0.51827	0.21293	0.14942	0	0.09259	0	0	0	0	0
Molaro_MD1_175	chr9:42205793-42305793	chr9	42205793	42305793	0.104615	0	0.49082	0.19711	0.10492	0.06528	0.08759	0	0	1	0	0
Molaro_MD1_164	chr9:40865834-40930341	chr9	40865834	40930341	0.104719	0	0.529834	0.0712946	0.228952	0	0.191964	0	0	0	0	1
Molaro_MD1_237	chrX:49179941-49279941	chrX	49179941	49279941	0.104917	0.04008	0.48254	0.2318	0.04019	0	0.18964	0	1	0	0	0
Molaro_MD1_241	chrX:62298737-62398737	chrX	62298737	62398737	0.105424	0	0.9247	0.58104	0.29459	0	0.01571	1	2	1	0	0
Molaro_MD1_144	chr8:12299352-12399352	chr8	12299352	12399352	0.105658	0.01487	0.57844	0.06125	0.31079	0	0.16629	0	0	0	0	0
Molaro_MD1_11	chr10:50857416-50957416	chr10	50857416	50957416	0.105738	0.00217	0.5264	0.18249	0.04681	0	0.23821	0	2	0	0	0
Molaro_MD1_38	chr1:226764469-226864469	chr1	226764469	226864469	0.106029	0.40741	0.60994	0.1423	0.04364	0.24488	0.10758	0	1	0	0	0
Molaro_MD1_77	chr20:25708000-25808000	chr20	25708000	25808000	0.10618	0	0.64629	0.09848	0.10226	0.17393	0.20537	0	0	0	0	0
Molaro_MD1_104	chr4:69375441-69475441	chr4	69375441	69475441	0.106481	0	0.56154	0.13586	0.21657	0	0.16899	0	0	0	0	0
Molaro_MD1_222	chr9:69018205-69118205	chr9	69018205	69118205	0.106983	0.02446	0.5937	0.2339	0.13226	0.04127	0.08055	1	0	0	1	1
Molaro_MD1_49	chr15:26478746-26578746	chr15	26478746	26578746	0.108527	0.01662	0.41355	0.14062	0.04994	0	0.18106	0	1	2	0	0
Molaro_MD1_61	chr16:16294422-16394422	chr16	16294422	16394422	0.109083	0.08807	0.38867	0.07379	0.0266	0	0.23858	0	0	0	8	7
Molaro_MD1_3	chr10:45896970-45996970	chr10	45896970	45996970	0.109226	0	0.47499	0.26357	0.10647	0	0.05609	0	2	0	0	0
Molaro_MD1_207	chr9:65607499-65658180	chr9	65607499	65658180	0.109569	0	0.548075	0.246937	0.0983011	0	0.18279	0	0	2	0	0
Molaro_MD1_100	chr4:48892791-48992791	chr4	48892791	48992791	0.111869	0	0.66965	0.19896	0.22109	0.164	0.06384	0	0	0	0	0
Molaro_MD1_62	chr16:18294422-18394422	chr16	18294422	18394422	0.113343	0.0788	0.42661	0.05958	0.02726	0	0.29089	0	1	0	12	17
Molaro_MD1_15	chr1:100000-167280	chr1	100000	167280	0.114222	0.006525	0.512411	0.150342	0.0938169	0	0.237396	0	0	0	0	0
Molaro_MD1_162	chr9:40014796-40114796	chr9	40014796	40114796	0.114338	0	0.59267	0.32109	0.08693	0	0.15955	0	0	0	0	0
Molaro_MD1_95	chr2:97296847-97396847	chr2	97296847	97396847	0.116228	0	0.51367	0.31189	0.12198	0	0.04771	0	0	0	3	2
Molaro_MD1_96	chr2:97396847-97496847	chr2	97396847	97496847	0.116427	0	0.55906	0.37719	0.06102	0	0.06026	0	0	0	3	2
Molaro_MD1_283	chrY:6328238-6428238	chrY	6328238	6428238	0.117641	0	0.32017	0.07389	0.08026	0.10633	0.0369	0	0	0	0	0
Molaro_MD1_45	chr14:18970000-19070000	chr14	18970000	19070000	0.117726	0.01457	0.45429	0.32162	0.03314	0.01007	0.07086	0	0	0	0	1
Molaro_MD1_36	chr1:159676269-159776269	chr1	159676269	159776269	0.118908	0.34017	0.43967	0.07431	0.25581	0	0.05271	0	2	1	0	0
Molaro_MD1_216	chr9:68278766-68378766	chr9	68278766	68378766	0.120157	0.00883	0.65222	0.34981	0.08088	0.08992	0.06465	0	0	0	5	1
Molaro_MD1_248	chrY:12153954-12208578	chrY	12153954	12208578	0.12018	0	0.87727	0	0	0.876135	0	0	0	0	0	0
Molaro_MD1_201	chr9:46701035-46801035	chr9	46701035	46801035	0.123354	0.00354	0.50194	0.20915	0.16804	0	0.09809	0	0	0	0	0
Molaro_MD1_251	chrY:16908578-17008578	chrY	16908578	17008578	0.123934	0	0.62053	0.21905	0.22808	0	0.09467	0	0	0	0	0
Molaro_MD1_142	chr8:0-100000	chr8	0	100000	0.124585	0.01083	0.58797	0.31779	0.08749	0	0.10357	0	0	0	0	1
Molaro_MD1_172	chr9:41805793-41905793	chr9	41805793	41905793	0.124747	0	0.50605	0.20013	0.17589	0	0.10031	0	0	0	1	2
Molaro_MD1_242	chrX:70798737-70898737	chrX	70798737	70898737	0.125221	0.02717	0.58748	0.41033	0.05961	0	0.0758	0	1	1	0	0
Molaro_MD1_196	chr9:46055517-46106426	chr9	46055517	46106426	0.125452	0	0.633699	0.0879216	0.126304	0.0203697	0.317743	0	0	0	1	0
Molaro_MD1_107	chr5:140517257-140617257	chr5	140517257	140617257	0.126909	0.11416	0.34379	0.20491	0.03997	0	0.08504	0	0	0	1	0
Molaro_MD1_86	chr2:176598828-176698828	chr2	176598828	176698828	0.127845	0.15885	0.26385	0.09444	0.02271	0	0.10745	0	0	0	0	0
Molaro_MD1_223	chr9:69218205-69300362	chr9	69218205	69300362	0.127886	0	0.898438	0.0470684	0.0407391	0.761615	0.0406174	0	0	0	0	0
Molaro_MD1_191	chr9:45540199-45640199	chr9	45540199	45640199	0.129235	0.00503	0.61428	0.22664	0.1898	0.05096	0.06257	0	0	0	2	1
Molaro_MD1_130	chr7:27077567-27177567	chr7	27077567	27177567	0.129416	0.18193	0.11761	0.01622	0.00549	0	0.05662	0	0	0	0	0
Molaro_MD1_116	chr5:69341398-69441398	chr5	69341398	69441398	0.12958	0.00965	0.62282	0.17691	0.07053	0	0.34128	0	3	2	0	0
Molaro_MD1_75	chr19:41423622-41523622	chr19	41423622	41523622	0.129649	0.08046	0.69023	0.03813	0.1818	0.31278	0.11066	0	0	0	0	0
Molaro_MD1_126	chr5:70441398-70541398	chr5	70441398	70541398	0.129882	0	0.51942	0.18288	0.10567	0	0.19329	0	0	0	0	0
Molaro_MD1_125	chr5:70241398-70341398	chr5	70241398	70341398	0.130257	0.00455	0.66956	0.1835	0.07121	0	0.38158	0	0	2	0	0
Molaro_MD1_257	chrY:19408578-19508578	chrY	19408578	19508578	0.130499	0	0.51838	0.26707	0.09472	0	0.12321	0	0	0	0	0
Molaro_MD1_264	chrY:23260816-23360816	chrY	23260816	23360816	0.13099	0	0.64415	0.1863	0.3404	0	0.09395	0	0	0	0	0
Molaro_MD1_93	chr2:91558830-91658830	chr2	91558830	91658830	0.131006	0.03923	0.63895	0.15598	0.12793	0.27	0.05556	0	0	0	0	0
Molaro_MD1_131	chr7:61058273-61158273	chr7	61058273	61158273	0.1314	0	0.88027	0.06361	0.0448	0.74949	0.00848	0	0	0	0	0
Molaro_MD1_154	chr8:86851003-86951003	chr8	86851003	86951003	0.131915	0.09132	0.53806	0.26514	0.10137	0	0.08289	0	0	0	1	1
Molaro_MD1_234	chrX:2628238-2728238	chrX	2628238	2728238	0.131987	0	0.53093	0.07472	0.116	0	0.24671	0	0	0	0	0
Molaro_MD1_233	chrX:154332720-154432720	chrX	154332720	154432720	0.132588	0.01574	0.74619	0.53122	0.10285	0	0.053	0	1	1	0	0
Molaro_MD1_108	chr5:140717257-140817257	chr5	140717257	140817257	0.132739	0.14075	0.23402	0.06541	0.02764	0	0.12065	0	0	0	0	0
Molaro_MD1_143	chr8:12062059-12099352	chr8	12062059	12099352	0.13291	0.040517	0.347036	0.0491513	0.0977395	0	0.172097	0	0	0	0	0
Molaro_MD1_220	chr9:68818205-68918205	chr9	68818205	68918205	0.133193	0	0.50193	0.32443	0.07941	0	0.06068	1	0	0	0	1
Molaro_MD1_129	chr7:142954917-143054917	chr7	142954917	143054917	0.133237	0.00711	0.53879	0.3786	0.05613	0	0.06808	1	0	0	2	8
Molaro_MD1_285	chrY:9901322-10001322	chrY	9901322	10001322	0.134174	0.04964	0.21701	0.12368	0.01765	0	0.0537	0	0	0	0	0
Molaro_MD1_183	chr9:43253694-43353694	chr9	43253694	43353694	0.134825	0	0.49425	0.21025	0.14946	0	0.11146	1	2	1	0	0
Molaro_MD1_192	chr9:45640199-45705517	chr9	45640199	45705517	0.135724	0.0157078	0.489299	0.103708	0.0748339	0.0158762	0.239811	0	0	0	2	1
Molaro_MD1_64	chr16:22394422-22494422	chr16	22394422	22494422	0.135806	0.0054	0.55217	0.11435	0.08225	0	0.30331	1	1	1	5	8
Molaro_MD1_189	chr9:44998289-45098289	chr9	44998289	45098289	0.13665	0.00349	0.66517	0.24907	0.10017	0	0.24206	0	0	0	0	0
Molaro_MD1_2	chr10:45616693-45716693	chr10	45616693	45716693	0.136728	0.00214	0.50417	0.17393	0.04462	0	0.22493	0	3	0	0	0
Molaro_MD1_92	chr22:19939431-20039431	chr22	19939431	20039431	0.136924	0.01983	0.41386	0.18146	0.01867	0.01699	0.15964	0	0	1	8	14
Molaro_MD1_190	chr9:45440199-45540199	chr9	45440199	45540199	0.137399	0	0.56534	0.28201	0.21121	0	0.03844	1	0	0	3	1
Molaro_MD1_65	chr16:30094422-30194422	chr16	30094422	30194422	0.137724	0.03758	0.49966	0.06726	0.06354	0	0.34178	0	0	0	2	2
Molaro_MD1_151	chr8:7662059-7762059	chr8	7662059	7762059	0.137894	0.00254	0.30917	0.09292	0.11102	0	0.07902	1	0	1	0	1
Molaro_MD1_40	chr1:2611231-2624080	chr1	2611231	2624080	0.137957	0	0	0	0	0	0	0	0	0	0	0
Molaro_MD1_87	chr22:14530000-14630000	chr22	14530000	14630000	0.137966	0.03996	0.40459	0.27562	0.02661	0.01006	0.07872	0	0	0	5	5
Molaro_MD1_78	chr20:25908000-26008000	chr20	25908000	26008000	0.138052	0.0035	0.65109	0.11777	0.08192	0.15191	0.24264	0	0	1	1	0
Molaro_MD1_50	chr15:28296735-28396735	chr15	28296735	28396735	0.138055	0.03179	0.63444	0.37253	0.12397	0	0.09056	1	1	1	7	6
Molaro_MD1_194	chr9:45855517-45955517	chr9	45855517	45955517	0.139783	0	0.56227	0.24359	0.2102	0	0.04582	0	0	0	2	1
Molaro_MD1_136	chr7:72204592-72304592	chr7	72204592	72304592	0.139784	0.01668	0.49013	0.03784	0.00873	0	0.39771	0	0	0	0	0
Molaro_MD1_47	chr15:20197557-20297557	chr15	20197557	20297557	0.140193	0.01266	0.43016	0.1326	0.05269	0	0.19474	1	1	1	0	2
Molaro_MD1_42	chr14:18170000-18270000	chr14	18170000	18270000	0.141205	0	0.63262	0.30658	0.13807	0.02907	0.12321	0	0	0	0	1
Molaro_MD1_215	chr9:68054001-68154001	chr9	68054001	68154001	0.141488	0.00883	0.56123	0.30102	0.09251	0.01573	0.07752	2	0	0	0	0
Molaro_MD1_218	chr9:68478766-68568205	chr9	68478766	68568205	0.14154	0.0256264	0.451861	0.216997	0.0433927	0.0388868	0.0929572	0	0	0	0	0
Molaro_MD1_148	chr8:7300000-7400000	chr8	7300000	7400000	0.142466	0.00254	0.39967	0.09144	0.20695	0	0.07513	1	1	2	1	1
Molaro_MD1_102	chr4:49183698-49283698	chr4	49183698	49283698	0.142659	0.00516	0.61032	0.22736	0.18268	0.10053	0.08074	0	0	0	0	0
Molaro_MD1_91	chr22:18827850-18889431	chr22	18827850	18889431	0.143134	0.0622107	0.456423	0.155015	0.0091911	0	0.271545	0	0	0	6	1
Molaro_MD1_106	chr5:140117257-140217257	chr5	140117257	140217257	0.144499	0.13069	0.41718	0.22824	0.05197	0	0.09868	1	4	4	0	0
Molaro_MD1_63	chr16:21294422-21394422	chr16	21294422	21394422	0.145067	0.00771	0.49987	0.0747	0.06595	0	0.33028	0	0	0	28	35
Molaro_MD1_14	chr10:81441464-81541464	chr10	81441464	81541464	0.145388	0.0032	0.51883	0.23441	0.13108	0	0.10336	1	1	2	26	31
Molaro_MD1_51	chr15:28396735-28496735	chr15	28396735	28496735	0.145546	0.01302	0.44623	0.18421	0.09872	0	0.12336	1	2	1	2	2
Molaro_MD1_85	chr2:131008548-131108548	chr2	131008548	131108548	0.147203	0.01731	0.39988	0.07449	0.11642	0	0.17589	0	1	1	0	0
Molaro_MD1_219	chr9:68618205-68718205	chr9	68618205	68718205	0.147776	0.01729	0.4306	0.18443	0.07273	0.01957	0.11653	0	0	0	0	0
Molaro_MD1_72	chr17:42001721-42101721	chr17	42001721	42101721	0.148603	0.01731	0.50751	0.17949	0.02775	0	0.23205	1	0	2	0	0
Molaro_MD1_32	chr1:146877982-146950771	chr1	146877982	146950771	0.148751	0	0.457404	0.199591	0.093723	0	0.0847243	1	0	0	1	2
Molaro_MD1_23	chr1:142059284-142134339	chr1	142059284	142134339	0.148905	0.0046766	0.573393	0.186437	0.0673106	0.169982	0.127054	0	1	0	0	0
Molaro_MD1_46	chr15:18960000-19060000	chr15	18960000	19060000	0.149528	0.01913	0.44402	0.1483	0.02195	0	0.22555	0	1	1	0	0
Molaro_MD1_137	chr7:74004592-74104592	chr7	74004592	74104592	0.150269	0	0.5691	0.04675	0.03762	0	0.46464	0	0	0	0	0
Molaro_MD1_134	chr7:64604592-64704592	chr7	64604592	64704592	0.150356	0.0279	0.56185	0.26616	0.0665	0	0.12466	0	2	1	19	23
Molaro_MD1_71	chr17:31799961-31899961	chr17	31799961	31899961	0.152114	0.01706	0.47529	0.18135	0.03362	0	0.21465	0	1	0	2	1
Molaro_MD1_16	chr1:103686494-103786494	chr1	103686494	103786494	0.152232	0	0.55416	0.29889	0.11909	0	0.06573	0	0	0	0	0
Molaro_MD1_228	chr9:69796355-69896355	chr9	69796355	69896355	0.152243	0.00324	0.52405	0.22242	0.08815	0.07162	0.08693	0	1	0	0	0
Molaro_MD1_204	chr9:65307499-65407499	chr9	65307499	65407499	0.152358	0.01108	0.47773	0.26768	0.02423	0	0.15203	0	0	0	0	0
Molaro_MD1_145	chr8:12399352-12499352	chr8	12399352	12499352	0.153393	0	0.70839	0.22241	0.25667	0	0.18531	0	0	0	0	0
Molaro_MD1_245	chrY:10101322-10201322	chrY	10101322	10201322	0.153622	0	0.33487	0.1022	0.09251	0.08037	0.0341	0	0	0	0	0
Molaro_MD1_225	chr9:69450362-69508549	chr9	69450362	69508549	0.153741	0.0253493	0.457353	0.267087	0.0680049	0	0.0842972	0	0	0	0	0
Molaro_MD1_238	chrX:52762639-52862639	chrX	52762639	52862639	0.153826	0	0.56253	0.12634	0.12673	0	0.26417	0	0	0	0	0
Molaro_MD1_79	chr2:109812304-109912304	chr2	109812304	109912304	0.154432	0.01749	0.51846	0.22393	0.05698	0	0.20079	0	0	0	2	1
Molaro_MD1_53	chr15:30296735-30396735	chr15	30296735	30396735	0.154975	0.03178	0.67757	0.40018	0.13529	0	0.09124	1	2	2	31	19
Molaro_MD1_94	chr2:91658830-91689898	chr2	91658830	91689898	0.155735	0	0.999228	0	0	0.999228	0	0	0	0	0	0
Molaro_MD1_76	chr19:42423622-42523622	chr19	42423622	42523622	0.156003	0.07531	0.56482	0.03341	0.07691	0.2439	0.14806	0	0	0	0	0
Molaro_MD1_239	chrX:55462639-55562639	chrX	55462639	55562639	0.156031	0.00477	0.48312	0.35696	0.02505	0	0.05212	0	0	0	0	0
Molaro_MD1_236	chrX:49033177-49129941	chrX	49033177	49129941	0.157104	0.0430222	0.519832	0.21169	0.120189	0	0.178878	0	0	0	0	0
Molaro_MD1_52	chr15:28596735-28696735	chr15	28596735	28696735	0.157231	0.00804	0.35206	0.10253	0.01765	0	0.17614	0	2	1	12	11
Molaro_MD1_217	chr9:68378766-68478766	chr9	68378766	68478766	0.157453	0.01055	0.48137	0.17922	0.08027	0.0724	0.08801	0	0	0	5	1
Molaro_MD1_120	chr5:69741398-69841398	chr5	69741398	69841398	0.157742	0.00352	0.59995	0.11991	0.08372	0	0.3108	0	0	0	0	0
Molaro_MD1_235	chrX:3728238-3828238	chrX	3728238	3828238	0.158775	0.0764	0.56318	0.13414	0.14221	0	0.23177	0	0	1	0	0
Molaro_MD1_249	chrY:14608578-14708578	chrY	14608578	14708578	0.159165	0	0.51722	0.24096	0.09149	0	0.10389	0	0	0	0	0
Molaro_MD1_99	chr4:48792791-48892791	chr4	48792791	48892791	0.159862	0.00299	0.88274	0.13858	0.08608	0.56854	0.06252	0	0	0	0	0
Molaro_MD1_174	chr9:42105793-42205793	chr9	42105793	42205793	0.160652	0	0.48024	0.25399	0.10653	0	0.06359	0	0	0	0	0
Molaro_MD5_1108	chr9:66504015-66603163	chr9	66504015	66603163	0.161272	0	0.961613	0.0649837	0.0134244	0.870103	0.0093396	0	0	0	0	0
Molaro_MD5_1062	chr9:43053951-43153951	chr9	43053951	43153951	0.16216	0.01729	0.38826	0.14831	0.04422	0.02196	0.14285	0	0	1	0	0
Molaro_MD5_622	chr22:20139431-20239431	chr22	20139431	20239431	0.162425	0.06306	0.46146	0.05313	0.00722	0	0.37303	1	0	1	17	23
Molaro_MD5_1421	chrY:57377044-57477044	chrY	57377044	57477044	0.164553	0	0.84001	0.44505	0.02985	0.18806	0.1018	0	0	0	0	0
Molaro_MD5_1139	chr9:70025288-70125288	chr9	70025288	70125288	0.165094	0.02292	0.49982	0.22293	0.04539	0.07959	0.09594	0	0	0	0	0
Molaro_MD5_1106	chr9:66294476-66354015	chr9	66294476	66354015	0.165476	0.0129159	0.639581	0.369354	0.155226	0	0.100757	1	1	0	0	0
Molaro_MD5_640	chr2:87837571-87937571	chr2	87837571	87937571	0.165533	0.00281	0.51298	0.21604	0.04489	0	0.20788	0	1	0	1	0
Molaro_MD5_709	chr4:49283698-49354874	chr4	49283698	49354874	0.165792	0	0.855724	0.193422	0.0838625	0.465677	0.075222	0	0	0	0	0
Molaro_MD5_902	chr7:27177567-27277567	chr7	27177567	27277567	0.166262	0.15414	0.2139	0.04091	0.01249	0	0.13734	0	0	0	0	0
Molaro_MD5_680	chr3:90575833-90587544	chr3	90575833	90587544	0.166514	0	0.999915	0	0	0.999915	0	0	0	0	0	2
Molaro_MD5_145	chr1:146542662-146642662	chr1	146542662	146642662	0.16661	0.01898	0.36663	0.10782	0.10006	0	0.08919	0	0	1	0	0
Molaro_MD5_1114	chr9:67206116-67306116	chr9	67206116	67306116	0.166821	0.00271	0.68819	0.28915	0.11874	0	0.22093	0	0	0	0	0
Molaro_MD5_282	chr14:18670000-18770000	chr14	18670000	18770000	0.166975	0.04331	0.44697	0.28133	0.02604	0.01007	0.1017	0	0	0	6	3
Molaro_MD5_881	chr7:101903660-102003660	chr7	101903660	102003660	0.166981	0.03042	0.50412	0.04346	0.03269	0	0.39005	0	0	0	0	0
Molaro_MD5_390	chr16:28594422-28694422	chr16	28594422	28694422	0.167811	0.0222	0.6461	0.08903	0.05221	0	0.41783	0	2	1	1	0
Molaro_MD5_113	chr1:141576957-141672545	chr1	141576957	141672545	0.167873	0	0.571264	0.195746	0.195893	0.0529355	0.0908378	0	0	0	0	0
Molaro_MD5_118	chr1:142184339-142284339	chr1	142184339	142284339	0.168089	0	0.51371	0.16382	0.1745	0.0757	0.07411	0	1	0	0	0
Molaro_MD5_595	chr2:176698828-176798828	chr2	176698828	176798828	0.16859	0.09989	0.22913	0.08555	0.0135	0	0.10811	0	0	0	0	0
Molaro_MD5_826	chr6:26849728-26949728	chr6	26849728	26949728	0.168609	0	0.46773	0.24182	0.11586	0	0.05377	1	1	2	0	0
Molaro_MD5_1353	chrY:10201322-10301322	chrY	10201322	10301322	0.169466	0	0.38499	0.13201	0.11589	0.0645	0.04197	0	0	0	0	0
Molaro_MD5_48	chr10:48325713-48425713	chr10	48325713	48425713	0.169567	0	0.59953	0.35368	0.13876	0	0.05181	0	0	0	0	0
Molaro_MD5_446	chr17:33399961-33429230	chr17	33399961	33429230	0.170165	0.0121289	0.312617	0.0981585	0.008439	0	0.149168	0	0	0	0	0
Molaro_MD5_1081	chr9:45340199-45440199	chr9	45340199	45440199	0.170209	0	0.51055	0.25303	0.10933	0	0.08969	1	0	0	3	1
Molaro_MD5_613	chr22:18727850-18827850	chr22	18727850	18827850	0.170216	0.04074	0.46213	0.06567	0.02346	0	0.33822	0	0	1	7	1
Molaro_MD5_636	chr2:87037571-87137571	chr2	87037571	87137571	0.17023	0	0.41659	0.10046	0.06236	0	0.19105	0	1	0	0	0
Molaro_MD5_1361	chrY:11853954-11953954	chrY	11853954	11953954	0.170365	0.04898	0.62681	0.15826	0.06959	0.30151	0.04087	0	0	0	0	0
Molaro_MD5_177	chr11:50947429-51047429	chr11	50947429	51047429	0.170555	0	0.9991	0.17062	0	0.82544	0.00304	0	1	0	1	3
Molaro_MD5_1131	chr9:69118205-69218205	chr9	69118205	69218205	0.170561	0	0.60859	0.27479	0.13155	0	0.16081	2	0	0	1	1
Molaro_MD5_1038	chr9:40373029-40415834	chr9	40373029	40415834	0.171297	0	0.652868	0.389254	0.0892653	0	0.156851	0	0	0	0	0
Molaro_MD5_65	chr10:81118851-81218851	chr10	81118851	81218851	0.171531	0.0032	0.50932	0.23087	0.12955	0	0.10754	0	2	2	0	0
Molaro_MD5_1037	chr9:40273029-40373029	chr9	40273029	40373029	0.171604	0.00317	0.56251	0.3331	0.05894	0	0.13869	0	0	0	0	0
Molaro_MD5_393	chr16:29394422-29494422	chr16	29394422	29494422	0.171994	0.00245	0.47851	0.07987	0.05184	0	0.3171	0	0	0	2	3
Molaro_MD5_146	chr1:146642662-146727982	chr1	146642662	146727982	0.172061	0	0.215541	0.103458	0.0309775	0	0.0387014	0	0	0	0	0
Molaro_MD5_1000	chr8:7762059-7862059	chr8	7762059	7862059	0.172155	0.00418	0.43833	0.13204	0.14429	0	0.08157	1	0	1	2	2
Molaro_MD5_1181	chrX:134716318-134816318	chrX	134716318	134816318	0.175038	0	0.67987	0.33397	0.2066	0	0.11736	0	0	0	0	0
Molaro_MD5_15	chr10:17877110-17977110	chr10	17877110	17977110	0.175434	0	0.40906	0.11019	0.03942	0	0.21138	0	1	0	0	0
Molaro_MD5_1080	chr9:45240199-45340199	chr9	45240199	45340199	0.175714	0.01301	0.49	0.23886	0.07803	0.07779	0.06856	1	0	0	3	1
Molaro_MD5_268	chr13:56618000-56718000	chr13	56618000	56718000	0.176412	0.02136	0.49125	0.3003	0.08994	0	0.06883	2	3	2	2	1
Molaro_MD5_115	chr1:141822545-141909284	chr1	141822545	141909284	0.176977	0.0056145	0.634939	0.296418	0.203058	0	0.0928302	0	0	0	0	0
Molaro_MD5_447	chr17:33529230-33629230	chr17	33529230	33629230	0.178269	0.00867	0.46806	0.18361	0.02234	0	0.22042	0	0	1	0	0
Molaro_MD5_490	chr19:111000-211000	chr19	111000	211000	0.178826	0	0.53265	0.13716	0.15295	0.01838	0.18455	0	0	0	1	0
Molaro_MD5_441	chr17:31487133-31587133	chr17	31487133	31587133	0.179535	0.01485	0.44903	0.11483	0.12562	0	0.1612	1	1	2	1	0
Molaro_MD5_557	chr2:110498650-110598650	chr2	110498650	110598650	0.180126	0.01672	0.44684	0.13792	0.19222	0	0.07067	1	1	1	0	0
Molaro_MD5_882	chr7:102003660-102103660	chr7	102003660	102103660	0.18035	0.0238	0.50645	0.04348	0.03293	0	0.39689	0	0	0	0	0
Molaro_MD5_670	chr3:199364663-199446827	chr3	199364663	199446827	0.182184	0.0026897	0.521993	0.132479	0.114637	0	0.215411	0	0	1	13	10
Molaro_MD5_380	chr16:18394422-18494422	chr16	18394422	18494422	0.182978	0.02816	0.4785	0.12607	0.03305	0.04465	0.21345	0	0	0	20	28
Molaro_MD5_1200	chrX:153432720-153532720	chrX	153432720	153532720	0.183538	0.00536	0.51566	0.1062	0.25413	0	0.11143	0	1	1	0	0
Molaro_MD5_1107	chr9:66404015-66504015	chr9	66404015	66504015	0.184496	0	0.58707	0.23163	0.15131	0	0.15629	1	0	0	0	0
Molaro_MD5_615	chr22:18939431-19039431	chr22	18939431	19039431	0.184701	0.02492	0.48056	0.2027	0.0269	0.02825	0.14578	0	0	0	8	2
Molaro_MD5_1116	chr9:67406116-67506116	chr9	67406116	67506116	0.185636	0	0.57416	0.27791	0.14642	0.01967	0.0491	0	0	0	0	0
Molaro_MD5_248	chr12:52642961-52742961	chr12	52642961	52742961	0.185757	0.13603	0.03502	0.00491	0	0	0.00588	0	0	0	0	0
Molaro_MD5_114	chr1:141722545-141822545	chr1	141722545	141822545	0.186018	0	0.54375	0.22034	0.08212	0.079	0.12015	0	0	0	0	0
Molaro_MD5_17	chr10:18064681-18164681	chr10	18064681	18164681	0.186376	0	0.4734	0.10683	0.07797	0	0.24921	0	1	0	0	0
Molaro_MD5_729	chr4:9833740-9933740	chr4	9833740	9933740	0.186525	0	0.23128	0.04742	0.18321	0	0	2	1	2	1	0
Molaro_MD5_1296	chrX:70898737-70998737	chrX	70898737	70998737	0.187466	0.02029	0.73321	0.59973	0.0521	0	0.07505	0	0	0	0	0
Molaro_MD5_712	chr4:68979326-69079326	chr4	68979326	69079326	0.188641	0	0.54378	0.32681	0.06063	0	0.09968	1	1	0	0	1
Molaro_MD5_63	chr10:80918851-81018851	chr10	80918851	81018851	0.188727	0	0.53934	0.28996	0.05637	0	0.13858	0	0	0	0	0
Molaro_MD5_171	chr11:50000-150000	chr11	50000	150000	0.189309	0.00439	0.59605	0.32366	0.09945	0	0.14581	0	0	0	0	0
Molaro_MD5_1252	chrX:61598737-61698737	chrX	61598737	61698737	0.190227	0	0.9947	0.12553	0	0.86917	0	0	0	0	0	0
Molaro_MD5_284	chr14:18870000-18970000	chr14	18870000	18970000	0.191039	0.02566	0.40022	0.21906	0.02993	0.02553	0.08914	0	0	0	3	2
Molaro_MD5_58	chr10:51518851-51618851	chr10	51518851	51618851	0.191376	0.00322	0.47531	0.21134	0.0833	0.0086	0.13674	0	1	0	4	0
Molaro_MD5_119	chr1:142284339-142384339	chr1	142284339	142384339	0.191952	0.00382	0.66742	0.28326	0.21805	0	0.12129	0	0	0	0	0
Molaro_MD5_981	chr8:43898768-43958052	chr8	43898768	43958052	0.192023	0	0.999123	0.0576209	0	0.93629	0.0052122	0	1	0	6	2
Molaro_MD5_304	chr1:511231-611231	chr1	511231	611231	0.192366	0.02806	0.57483	0.34371	0.07614	0	0.09586	0	1	0	0	0
Molaro_MD5_67	chr10:81341464-81441464	chr10	81341464	81441464	0.192567	0.00311	0.60426	0.3322	0.16439	0	0.06491	0	0	0	1	3
Molaro_MD5_335	chr15:30396735-30496735	chr15	30396735	30496735	0.193108	0.0221	0.39663	0.17345	0.03001	0	0.16443	0	1	1	18	15
Molaro_MD5_575	chr2:130908548-131008548	chr2	130908548	131008548	0.193351	0.00243	0.38475	0.1355	0.09248	0.00814	0.09801	0	0	0	0	1
Molaro_MD5_1187	chrX:140416318-140516318	chrX	140416318	140516318	0.193566	0	0.71095	0.34073	0.2181	0	0.13429	0	1	1	0	0
Molaro_MD5_18	chr10:18164681-18264681	chr10	18164681	18264681	0.193734	0	0.42687	0.12011	0.05837	0	0.1838	0	0	0	0	0
Molaro_MD5_388	chr16:28294422-28394422	chr16	28294422	28394422	0.194041	0.00512	0.69205	0.08793	0.04128	0	0.46247	0	1	2	1	0
Molaro_MD5_891	chr7:143554917-143654917	chr7	143554917	143654917	0.194085	0.00535	0.30582	0.07144	0.0558	0	0.1396	0	0	0	0	0
Molaro_MD5_50	chr10:48525713-48625713	chr10	48525713	48625713	0.194324	0.01558	0.4272	0.16959	0.03683	0	0.19392	0	0	0	0	0
Molaro_MD5_947	chr7:74803660-74903660	chr7	74803660	74903660	0.194442	0.03129	0.52734	0.08866	0.04304	0	0.37114	0	0	0	2	0
Molaro_MD5_324	chr15:26578746-26678746	chr15	26578746	26678746	0.195467	0.00471	0.56623	0.21633	0.02965	0	0.26182	0	0	0	0	0
Molaro_MD5_336	chr15:30496735-30596735	chr15	30496735	30596735	0.195565	0.00804	0.45425	0.1406	0.07198	0	0.18066	0	0	0	14	11
Molaro_MD5_406	chr16:32894422-32994422	chr16	32894422	32994422	0.195943	0.02786	0.49606	0.27249	0.12994	0	0.04438	0	0	0	0	0
Molaro_MD5_816	chr6:170771897-170871897	chr6	170771897	170871897	0.196079	0.01081	0.59435	0.37558	0.0979	0	0.08719	0	0	1	0	1
Molaro_MD5_64	chr10:81018851-81118851	chr10	81018851	81118851	0.196568	0.00311	0.62006	0.35831	0.15709	0	0.06176	1	0	0	0	0
Molaro_MD5_839	chr6:28849728-28949728	chr6	28849728	28949728	0.197785	0.01407	0.61011	0.2328	0.13022	0	0.19361	0	0	1	0	0
Molaro_MD5_1283	chrX:65598737-65698737	chrX	65598737	65698737	0.197896	0	0.8545	0.60753	0.19999	0	0.03213	0	0	0	0	0
Molaro_MD5_664	chr3:148587544-148687544	chr3	148587544	148687544	0.198831	0.08516	0.30537	0.15437	0.00316	0	0.08596	0	0	0	0	0
Molaro_MD5_227	chr1:217280-257582	chr1	217280	257582	0.199234	0	0.521736	0.198998	0.180363	0	0.114635	0	0	0	0	0
Molaro_MD5_1033	chr9:39703686-39803686	chr9	39703686	39803686	0.199544	0	0.45061	0.26009	0.04557	0	0.09687	1	0	0	0	0
Molaro_MD5_99	chr1:12885220-12975585	chr1	12885220	12975585	0.199702	0	0.534765	0.169922	0.0784928	0	0.259647	0	0	3	18	12
Molaro_MD5_1257	chrX:62098737-62198737	chrX	62098737	62198737	0.201276	0	0.93007	0.72937	0.15791	0	0.02628	0	0	0	0	0
Molaro_MD5_314	chr15:19560000-19660000	chr15	19560000	19660000	0.201624	0.00494	0.68514	0.21767	0.06467	0.01806	0.20039	0	0	0	0	0
Molaro_MD5_1071	chr9:43936565-44036565	chr9	43936565	44036565	0.201877	0	0.48025	0.12212	0.24247	0.00803	0.09204	0	0	0	0	0
Molaro_MD5_1393	chrY:22008578-22108578	chrY	22008578	22108578	0.202604	0.00596	0.31307	0.12078	0.07257	0	0.08757	0	0	0	0	0
Molaro_MD5_453	chr17:41801721-41901721	chr17	41801721	41901721	0.202978	0.00727	0.51838	0.23487	0.02225	0	0.18162	1	0	1	0	0
Molaro_MD5_83	chr1:0-100000	chr1	0	100000	0.203948	0.01075	0.45402	0.24138	0.0685	0.00842	0.08245	0	1	0	0	0
Molaro_MD5_904	chr7:34000-134000	chr7	34000	134000	0.205625	0.00878	0.50114	0.15209	0.11837	0	0.18765	0	1	0	4	8
Molaro_MD5_1217	chrX:51740913-51840913	chrX	51740913	51840913	0.207165	0.00391	0.73825	0.60723	0.08017	0	0.03588	0	0	0	0	0
Molaro_MD5_542	chr20:26208000-26267569	chr20	26208000	26267569	0.207453	0	0.999446	0.0795884	0	0.919858	0	0	0	0	1	1
Molaro_MD5_144	chr1:146426007-146492662	chr1	146426007	146492662	0.207983	0.0215888	0.343815	0.14059	0.0424574	0	0.0820044	0	0	1	1	0
Molaro_MD5_318	chr15:20897557-20997557	chr15	20897557	20997557	0.20843	0.00432	0.51258	0.16846	0.02913	0	0.25795	0	0	0	0	2
Molaro_MD5_287	chr14:19170000-19270000	chr14	19170000	19270000	0.209089	0.00961	0.49032	0.26807	0.03082	0	0.13987	0	1	2	0	1
Molaro_MD5_696	chr4:191125054-191225054	chr4	191125054	191225054	0.209139	0.09151	0.53381	0.29267	0.13926	0.00804	0.05874	1	0	0	1	4
Molaro_MD5_838	chr6:28749728-28849728	chr6	28749728	28849728	0.209169	0	0.57372	0.1153	0.21743	0	0.16085	0	0	0	0	0
Molaro_MD5_850	chr6:5000-105000	chr6	5000	105000	0.210507	0	0.62384	0.45387	0.07224	0.0136	0.05826	0	0	0	2	1
Molaro_MD5_611	chr22:17027850-17127850	chr22	17027850	17127850	0.21107	0.02134	0.50371	0.20601	0.02964	0.02826	0.12161	0	0	1	6	9
Molaro_MD5_457	chr17:44001721-44101721	chr17	44001721	44101721	0.211438	0.12233	0.23026	0.05662	0.0552	0	0.09319	0	1	0	0	0
Molaro_MD5_1173	chrX:119916318-120016318	chrX	119916318	120016318	0.211594	0.07427	0.44605	0.20235	0.10419	0	0.09414	0	0	0	0	0
Molaro_MD5_365	chr15:94635477-94735477	chr15	94635477	94735477	0.211727	0.10696	0.19152	0.04863	0.01449	0	0.10288	0	0	0	0	0
Molaro_MD5_112	chr1:141476957-141576957	chr1	141476957	141576957	0.212423	0.00487	0.68575	0.30612	0.20149	0.03141	0.09429	0	0	0	0	0
Molaro_MD5_157	chr1:147876269-147976269	chr1	147876269	147976269	0.21259	0.02258	0.49755	0.16215	0.16655	0	0.14417	0	2	1	1	0
Molaro_MD5_151	chr1:147271084-147371084	chr1	147271084	147371084	0.21313	0	0.42894	0.26473	0.06496	0.02615	0.03854	1	2	2	0	0
Molaro_MD5_431	chr17:18843376-18943376	chr17	18843376	18943376	0.213225	0.03044	0.53211	0.14895	0.04035	0	0.31767	0	0	0	0	1
Molaro_MD5_798	chr5:92911884-93011884	chr5	92911884	93011884	0.213421	0.10048	0.23137	0.05295	0.01361	0.00039	0.08208	0	0	0	0	0
Molaro_MD5_1042	chr9:40765834-40865834	chr9	40765834	40865834	0.213673	0.00922	0.58258	0.27132	0.11954	0	0.16622	0	0	1	0	1
Molaro_MD5_116	chr1:141959284-142059284	chr1	141959284	142059284	0.214356	0	0.63106	0.24887	0.24781	0.0252	0.07785	0	0	0	0	0
Molaro_MD5_815	chr6:160932649-161032649	chr6	160932649	161032649	0.215032	0.00364	0.51988	0.40353	0.06203	0	0.0324	0	0	1	0	0
Molaro_MD5_128	chr1:143163101-143263101	chr1	143163101	143263101	0.215254	0.02839	0.50285	0.09438	0.19688	0	0.16639	0	0	1	0	0
Molaro_MD5_1231	chrX:56462639-56562639	chrX	56462639	56562639	0.215741	0	0.89075	0.82377	0.01508	0	0.03776	0	0	0	0	0
Molaro_MD5_319	chr15:20997557-21066294	chr15	20997557	21066294	0.216353	0.0211967	0.530704	0.275427	0.135924	0	0.0855289	0	1	0	0	0
Molaro_MD5_331	chr15:28496735-28596735	chr15	28496735	28596735	0.21663	0.00868	0.50596	0.15919	0.10486	0	0.19187	1	0	0	5	6
Molaro_MD5_1211	chrX:39833177-39933177	chrX	39833177	39933177	0.21775	0.30797	0.30265	0.05426	0.03319	0	0.18882	0	0	1	0	0
Molaro_MD5_715	chr4:69475441-69575441	chr4	69475441	69575441	0.219393	0	0.59371	0.33118	0.12919	0	0.08282	0	0	1	0	0
Molaro_MD5_1026	chr9:38900000-39000000	chr9	38900000	39000000	0.220101	0	0.55262	0.20731	0.16674	0	0.15783	1	0	0	7	8
Molaro_MD5_644	chr2:91358830-91458830	chr2	91358830	91458830	0.22044	0.02272	0.59336	0.28722	0.13904	0.00426	0.12198	0	1	0	0	0
Molaro_MD5_912	chr7:57905418-58005418	chr7	57905418	58005418	0.221851	0.01366	0.81048	0.13048	0.01598	0.61898	0.02014	1	1	1	0	1
Molaro_MD5_337	chr15:30596735-30696735	chr15	30596735	30696735	0.223564	0.01141	0.42158	0.12039	0.05469	0	0.19372	0	1	1	11	10
Molaro_MD5_367	chr1:611231-711231	chr1	611231	711231	0.223804	0.00563	0.49401	0.13	0.1007	0	0.21826	0	0	0	1	2
Molaro_MD5_211	chr11:89178026-89278026	chr11	89178026	89278026	0.224028	0.01338	0.31781	0.09494	0.03173	0.02767	0.08797	0	2	2	3	1
Molaro_MD5_602	chr22:14430000-14530000	chr22	14430000	14530000	0.224572	0.00301	0.4487	0.16219	0.13351	0.02776	0.08897	0	0	0	3	4
Molaro_MD5_49	chr10:48425713-48525713	chr10	48425713	48525713	0.224992	0.00757	0.49352	0.13807	0.18472	0	0.11199	0	0	0	0	0
Molaro_MD5_328	chr15:28196735-28296735	chr15	28196735	28296735	0.225297	0.02235	0.40366	0.17805	0.02497	0	0.16749	1	1	1	6	5
Molaro_MD5_1363	chrY:12053954-12153954	chrY	12053954	12153954	0.225332	0	0.73166	0.08849	0.07765	0.45709	0.05129	0	0	0	0	0
Molaro_MD5_166	chr11:48769335-48869335	chr11	48769335	48869335	0.226204	0.00218	0.89563	0.13528	0	0.74626	0.00755	1	1	1	4	9
Molaro_MD5_822	chr6:26249728-26349728	chr6	26249728	26349728	0.226333	0.04095	0.40674	0.06805	0.07993	0	0.22542	0	0	0	0	0
Molaro_MD5_750	chr5:180523020-180623020	chr5	180523020	180623020	0.226354	0.09899	0.40255	0.09468	0.02434	0	0.23566	0	0	0	2	0
Molaro_MD5_412	chr16:33794422-33894422	chr16	33794422	33894422	0.227052	0.04758	0.77155	0.1599	0.01982	0.45427	0.04762	0	0	0	0	0
Molaro_MD5_860	chr6:62038125-62138125	chr6	62038125	62138125	0.22716	0	0.75682	0.38939	0.27508	0	0.04689	0	1	0	7	4
Molaro_MD5_797	chr5:87941398-88041398	chr5	87941398	88041398	0.227574	0.04835	0.33907	0.15543	0.06977	0	0.07141	0	0	0	0	0
Molaro_MD5_831	chr6:27549728-27649728	chr6	27549728	27649728	0.227708	0.00661	0.56165	0.22234	0.07612	0	0.17614	0	0	0	0	0
Molaro_MD5_855	chr6:58149728-58195618	chr6	58149728	58195618	0.228456	0	0.590325	0.340118	0.0727609	0	0.0547832	0	1	0	8	3
Molaro_MD5_694	chr4:174625054-174725054	chr4	174625054	174725054	0.228478	0.06782	0.24589	0.06571	0.01994	0	0.10207	0	0	0	0	2
Molaro_MD5_1117	chr9:67506116-67577818	chr9	67506116	67577818	0.228544	0.0241137	0.366782	0.116412	0.0518814	0	0.164082	0	0	0	0	0
Molaro_MD5_1289	chrX:66298737-66398737	chrX	66298737	66398737	0.228787	0	0.86603	0.76371	0.04069	0	0.03685	0	0	0	0	0
Molaro_MD5_880	chr6:99337264-99437264	chr6	99337264	99437264	0.229322	0.07611	0.34436	0.16077	0.06694	0	0.05765	0	0	0	0	0
Molaro_MD5_1120	chr9:67927818-68004001	chr9	67927818	68004001	0.230363	0.0117349	0.620545	0.345589	0.0916477	0.026292	0.075463	0	0	0	0	0
Molaro_MD5_738	chr5:140217257-140317257	chr5	140217257	140317257	0.231052	0.07446	0.60804	0.38987	0.10983	0	0.08352	1	1	1	0	0
Molaro_MD5_1294	chrX:66998737-67098737	chrX	66998737	67098737	0.231214	0	0.86661	0.63898	0.1614	0	0.0501	0	1	1	0	0
Molaro_MD5_1258	chrX:62198737-62298737	chrX	62198737	62298737	0.232508	0	0.9413	0.62549	0.2771	0	0.02439	0	1	0	0	0
Molaro_MD5_817	chr6:170871897-170896992	chr6	170871897	170896992	0.232919	0.0235505	0.62371	0.247699	0.160311	0	0.129866	0	0	2	0	1
Molaro_MD5_1223	chrX:52962639-53062639	chrX	52962639	53062639	0.233096	0.02759	0.55481	0.22641	0.11394	0	0.19265	0	0	0	0	0
Molaro_MD5_82	chr1:108693838-108793838	chr1	108693838	108793838	0.233491	0.00542	0.7371	0.57612	0.06226	0	0.0774	1	2	1	1	4
Molaro_MD5_181	chr11:51347429-51447429	chr11	51347429	51447429	0.233919	0	0.85968	0.49452	0.08872	0.23611	0.03543	0	1	1	1	3
Molaro_MD5_422	chr16:44943302-45043302	chr16	44943302	45043302	0.234179	0.01516	0.81985	0.05684	0.04511	0.68453	0.01594	0	0	0	0	0
Molaro_MD5_293	chr14:37070000-37170000	chr14	37070000	37170000	0.234277	0.08368	0.36142	0.22061	0.0193	0	0.0706	0	0	0	0	0
Molaro_MD5_1119	chr9:67827818-67927818	chr9	67827818	67927818	0.234505	0.02565	0.50812	0.33699	0.02976	0.01274	0.06902	0	0	0	0	2
Molaro_MD5_879	chr6:9249728-9349728	chr6	9249728	9349728	0.234808	0	0.61337	0.2727	0.21839	0	0.06211	0	0	0	0	0
Molaro_MD5_1367	chrY:12608578-12708578	chrY	12608578	12708578	0.235718	0.00934	0.66185	0.45541	0.07067	0	0.07537	0	0	0	0	0
Molaro_MD5_1219	chrX:51940913-52040913	chrX	51940913	52040913	0.236077	0.00932	0.58087	0.45378	0.07361	0	0.02979	0	0	0	0	0
Molaro_MD5_16	chr10:17977110-18014681	chr10	17977110	18014681	0.236287	0	0.476458	0.11075	0.124431	0	0.141306	0	0	0	0	0
Molaro_MD5_605	chr22:14730000-14830000	chr22	14730000	14830000	0.236514	0.00964	0.43019	0.20739	0.0209	0	0.14765	0	0	0	5	5
Molaro_MD5_1138	chr9:69896355-69975288	chr9	69896355	69975288	0.236539	0	0.389698	0.135596	0.14373	0	0.0826144	0	0	0	0	0
Molaro_MD5_1263	chrX:62998737-63098737	chrX	62998737	63098737	0.238603	0	0.78019	0.58568	0.08023	0	0.09511	0	0	0	0	0
Molaro_MD5_1021	chr9:21900000-22000000	chr9	21900000	22000000	0.240123	0.05326	0.56604	0.22483	0.20204	0	0.0998	0	0	0	0	0
Molaro_MD5_42	chr10:47199175-47262482	chr10	47199175	47262482	0.240975	0.0075031	0.372613	0.12869	0.0869256	0	0.123794	0	1	1	0	0
Molaro_MD5_1264	chrX:63098737-63198737	chrX	63098737	63198737	0.241195	0.00225	0.81399	0.62408	0.09947	0	0.06528	0	0	0	0	0
Molaro_MD5_1320	chrX:75898737-75998737	chrX	75898737	75998737	0.242251	0	0.88678	0.58136	0.21271	0	0.04715	0	0	0	0	0
Molaro_MD5_1386	chrY:20608578-20708578	chrY	20608578	20708578	0.242552	0	0.78078	0.30267	0.42301	0	0.04389	0	0	0	0	0
Molaro_MD5_158	chr1:147976269-148076269	chr1	147976269	148076269	0.242719	0.0377	0.48899	0.14722	0.1578	0	0.14986	0	2	1	1	0
Molaro_MD5_828	chr6:27249728-27349728	chr6	27249728	27349728	0.243305	0.01664	0.61854	0.10816	0.23435	0	0.22881	0	0	0	0	0
Molaro_MD5_236	chr12:34732293-34747961	chr12	34732293	34747961	0.243795	0	0.999362	0	0	0.999362	0	0	1	1	1	0
Molaro_MD5_624	chr2:222798828-222898828	chr2	222798828	222898828	0.24382	0.07385	0.20181	0.0536	0.00533	0	0.09315	0	0	0	0	0
Molaro_MD5_283	chr14:18770000-18870000	chr14	18770000	18870000	0.243851	0.00301	0.45692	0.19104	0.14091	0.02939	0.07367	0	0	0	6	3
Molaro_MD5_739	chr5:140417257-140517257	chr5	140417257	140517257	0.244262	0.04862	0.46849	0.28064	0.0288	0	0.14403	0	1	1	1	0
Molaro_MD5_1356	chrY:10601322-10701322	chrY	10601322	10701322	0.244662	0.02195	0.75667	0.23447	0.01499	0.40135	0.04794	0	0	0	0	0
Molaro_MD5_1248	chrX:58162639-58262639	chrX	58162639	58262639	0.245402	0	0.99313	0.07466	0.01481	0.88762	0.01443	0	0	0	0	0
Molaro_MD5_133	chr1:144022081-144122081	chr1	144022081	144122081	0.245554	0.00572	0.2948	0.08906	0.03887	0	0.12093	0	0	0	3	4
Molaro_MD5_962	chr8:12499352-12599352	chr8	12499352	12599352	0.245714	0.02571	0.58112	0.18377	0.1401	0.05835	0.15946	1	0	0	0	1
Molaro_MD5_31	chr10:41916693-42016693	chr10	41916693	42016693	0.246227	0.04861	0.56274	0.23905	0.11574	0.11446	0.04062	0	0	0	0	0
Molaro_MD5_918	chr7:61364455-61464455	chr7	61364455	61464455	0.246313	0.01564	0.66648	0.14772	0.05013	0.41756	0.01797	0	1	0	0	2
Molaro_MD5_1122	chr9:68154001-68228766	chr9	68154001	68228766	0.246373	0.014579	0.455026	0.228208	0.0612586	0	0.0998328	1	0	0	0	0
Molaro_MD5_650	chr2:95589898-95689898	chr2	95589898	95689898	0.246748	0.00505	0.31062	0.11637	0.07719	0	0.08003	0	0	0	0	1
Molaro_MD5_303	chr15:100267672-100338915	chr15	100267672	100338915	0.246801	0.0150892	0.414679	0.23003	0.0581952	0.018079	0.0599357	0	0	0	9	5
Molaro_MD5_824	chr6:26649728-26749728	chr6	26649728	26749728	0.246844	0.02314	0.49531	0.18937	0.05972	0	0.19566	0	0	0	0	0
Molaro_MD5_1066	chr9:43453694-43553694	chr9	43453694	43553694	0.247079	0.00482	0.57845	0.27496	0.11514	0	0.17123	1	0	0	0	0
Molaro_MD5_621	chr22:20039431-20139431	chr22	20039431	20139431	0.247488	0.0557	0.40525	0.03735	0.00576	0	0.33319	1	0	2	8	16
Molaro_MD5_1282	chrX:65498737-65598737	chrX	65498737	65598737	0.247848	0	0.66053	0.51389	0.09816	0	0.03627	0	0	0	0	0
Molaro_MD5_790	chr5:70341398-70441398	chr5	70341398	70441398	0.24791	0.00352	0.60688	0.13349	0.06562	0	0.31475	0	0	0	0	0
Molaro_MD5_834	chr6:27849728-27949728	chr6	27849728	27949728	0.248068	0.04618	0.44216	0.0535	0.14336	0	0.16979	0	0	0	1	1
Molaro_MD5_926	chr7:62504592-62604592	chr7	62504592	62604592	0.248303	0	0.5534	0.21371	0.10994	0	0.17522	0	0	0	0	1
Molaro_MD5_308	chr15:18560000-18660000	chr15	18560000	18660000	0.248381	0.00489	0.6227	0.20935	0.06412	0.01824	0.14121	0	0	0	0	0
Molaro_MD5_951	chr7:96403660-96503660	chr7	96403660	96503660	0.249191	0.04159	0.17796	0.0445	0.02603	0	0.07654	0	0	0	0	0
Molaro_MD5_592	chr2:172598828-172698828	chr2	172598828	172698828	0.249402	0.10333	0.33495	0.06554	0.01301	0	0.18272	0	1	1	0	0
Molaro_MD5_534	chr19:8698198-8798198	chr19	8698198	8798198	0.251296	0	0.53981	0.19846	0.04941	0	0.22293	0	0	0	0	0
Molaro_MD5_1006	chr8:86693341-86763703	chr8	86693341	86763703	0.251726	0.0778119	0.464555	0.164236	0.064495	0	0.150095	1	0	0	0	1
Molaro_MD5_1197	chrX:153032720-153132720	chrX	153032720	153132720	0.251993	0.00368	0.50344	0.17724	0.06459	0	0.23401	0	0	0	0	0
Molaro_MD5_445	chr17:33299961-33399961	chr17	33299961	33399961	0.252804	0.00582	0.62214	0.22149	0.03077	0	0.32767	0	0	1	1	1
Molaro_MD5_1275	chrX:64398737-64498737	chrX	64398737	64498737	0.252941	0	0.9027	0.74521	0.07783	0	0.05189	0	0	0	0	0
Molaro_MD5_546	chr20:29267569-29367569	chr20	29267569	29367569	0.253087	0	0.75859	0.36698	0.05111	0.27381	0.04348	0	0	1	2	3
Molaro_MD5_1202	chrX:154232720-154332720	chrX	154232720	154332720	0.253112	0.01574	0.796	0.57579	0.12251	0	0.05013	0	0	0	0	0
Molaro_MD5_1285	chrX:65898737-65998737	chrX	65898737	65998737	0.254158	0	0.89206	0.72697	0.07337	0	0.06233	0	0	0	0	0
Molaro_MD5_711	chr4:68879326-68979326	chr4	68879326	68979326	0.254591	0.00617	0.56137	0.12366	0.21202	0	0.16911	1	0	0	0	1
Molaro_MD5_1111	chr9:66897654-66997654	chr9	66897654	66997654	0.254897	0	0.44868	0.2438	0.06475	0	0.10397	0	0	0	0	0
Molaro_MD5_102	chr11:31769335-31869335	chr11	31769335	31869335	0.254943	0.12476	0.29376	0.08569	0.04452	0	0.11379	0	0	0	0	0
Molaro_MD5_1281	chrX:65398737-65498737	chrX	65398737	65498737	0.255098	0	0.82649	0.64909	0.07963	0	0.05516	0	0	0	0	0
Molaro_MD5_348	chr15:65896735-65996735	chr15	65896735	65996735	0.255959	0.10335	0.57923	0.16906	0.17318	0	0.20559	0	0	0	0	0
Molaro_MD5_1365	chrY:12308578-12408578	chrY	12308578	12408578	0.256521	0	0.82708	0.08687	0.02636	0.64787	0.04172	0	0	0	0	0
Molaro_MD5_281	chr14:18570000-18670000	chr14	18570000	18670000	0.256577	0	0.5214	0.28708	0.09828	0.02856	0.07491	0	0	0	6	3
Molaro_MD5_1360	chrY:11753954-11853954	chrY	11753954	11853954	0.256768	0.01137	0.58239	0.19568	0.17064	0.0469	0.11987	0	0	0	0	0
Molaro_MD5_1241	chrX:57462639-57562639	chrX	57462639	57562639	0.257838	0	0.90318	0.76717	0.08713	0	0.03911	0	0	0	0	0
Molaro_MD5_572	chr2:119308548-119408548	chr2	119308548	119408548	0.258598	0.10157	0.44436	0.22214	0.08589	0	0.06409	0	0	0	0	0
Molaro_MD5_600	chr21:9819767-9919767	chr21	9819767	9919767	0.258703	0.00625	0.7915	0.15132	0.03061	0.56692	0.01765	1	1	0	1	0
Molaro_MD5_86	chr11:134442794-134452384	chr11	134442794	134452384	0.258766	0	0.465902	0.0688217	0.108238	0.108759	0.0657977	0	0	0	12	1
Molaro_MD5_1287	chrX:66098737-66198737	chrX	66098737	66198737	0.258886	0	0.86084	0.71116	0.11121	0	0.02799	0	0	0	0	0
Molaro_MD5_398	chr16:31994422-32094422	chr16	31994422	32094422	0.259215	0.029	0.46935	0.25199	0.0903	0	0.06652	1	0	0	0	2
Molaro_MD5_1354	chrY:10301322-10401322	chrY	10301322	10401322	0.259608	0.00727	0.38338	0.24009	0.02779	0	0.09155	0	0	0	0	0
Molaro_MD5_1328	chrX:77490348-77590348	chrX	77490348	77590348	0.260871	0	0.85373	0.67876	0.1205	0	0.0404	0	0	0	0	0
Molaro_MD5_768	chr5:49441398-49541398	chr5	49441398	49541398	0.26088	0	0.99908	0.18494	0	0.80801	0.00591	0	0	0	0	0
Molaro_MD5_1052	chr9:41905793-42005793	chr9	41905793	42005793	0.261662	0.01133	0.57657	0.30881	0.13962	0	0.09585	1	1	0	0	0
Molaro_MD5_29	chr10:41674941-41774941	chr10	41674941	41774941	0.26169	0	0.97854	0.097	0	0.87917	0	0	0	0	0	0
Molaro_MD5_599	chr21:9719767-9819767	chr21	9719767	9819767	0.261904	0	0.98281	0.14018	0	0.82269	0	1	0	0	0	0
Molaro_MD5_392	chr16:29294422-29394422	chr16	29294422	29394422	0.262039	0.02903	0.47555	0.07288	0.05814	0	0.31526	0	0	0	0	0
Molaro_MD5_1422	chrY:6128238-6228238	chrY	6128238	6228238	0.262132	0.01083	0.53514	0.30341	0.15258	0	0.06058	0	0	0	0	0
Molaro_MD5_481	chr18:53160134-53260134	chr18	53160134	53260134	0.262662	0.09363	0.42112	0.26308	0.03985	0	0.08243	0	0	0	0	0
Molaro_MD5_44	chr10:47512482-47575713	chr10	47512482	47575713	0.263035	0	0.495912	0.288703	0.0606348	0	0.0919802	0	0	0	0	0
Molaro_MD5_939	chr7:73804592-73904592	chr7	73804592	73904592	0.263209	0.01296	0.60776	0.05302	0.01029	0	0.48084	0	0	0	0	0
Molaro_MD5_1193	chrX:151632720-151732720	chrX	151632720	151732720	0.264163	0.00292	0.45959	0.26233	0.11885	0	0.04598	0	0	0	0	0
Molaro_MD5_167	chr11:48869335-48969335	chr11	48869335	48969335	0.264756	0.01326	0.48209	0.0795	0.00685	0.32931	0.02179	0	0	0	3	4
Molaro_MD5_907	chr7:57005418-57105418	chr7	57005418	57105418	0.264891	0.01822	0.57033	0.06567	0.04478	0	0.40338	0	0	0	0	0
Molaro_MD5_27	chr10:39008841-39108841	chr10	39008841	39108841	0.26526	0.00994	0.65106	0.33154	0.06671	0.00642	0.13771	0	0	0	0	1
Molaro_MD5_1271	chrX:63898737-63998737	chrX	63898737	63998737	0.265506	0	0.87983	0.65574	0.15194	0	0.03272	0	0	0	0	0
Molaro_MD5_163	chr11:48469335-48569335	chr11	48469335	48569335	0.267482	0	0.65907	0.53374	0.08955	0	0.02678	0	1	1	5	8
Molaro_MD5_1315	chrX:75398737-75498737	chrX	75398737	75498737	0.267755	0	0.97312	0.90972	0.00568	0	0.0243	0	0	0	0	0
Molaro_MD5_170	chr11:49869335-49969335	chr11	49869335	49969335	0.267762	0.01445	0.63585	0.48585	0.06907	0	0.06303	0	0	0	2	2
Molaro_MD5_57	chr10:51318851-51418851	chr10	51318851	51418851	0.268143	0	0.44756	0.16184	0.04034	0	0.1917	0	1	1	0	0
Molaro_MD5_863	chr6:63536548-63636548	chr6	63536548	63636548	0.268273	0	0.73806	0.23767	0.11546	0.32994	0.03224	0	0	0	0	0
Molaro_MD5_1300	chrX:72098737-72198737	chrX	72098737	72198737	0.268891	0.00482	0.85418	0.62443	0.17034	0	0.02847	0	0	0	0	0
Molaro_MD5_289	chr14:28270000-28370000	chr14	28270000	28370000	0.268902	0.0338	0.36975	0.19777	0.02831	0	0.10598	0	0	0	0	0
Molaro_MD5_1362	chrY:11953954-12053954	chrY	11953954	12053954	0.268937	0.00935	0.7097	0.41216	0.08884	0.00655	0.15174	0	0	0	0	0
Molaro_MD5_30	chr10:41774941-41866693	chr10	41774941	41866693	0.269186	0	0.99867	0.0964993	0.0105284	0.891643	0	0	1	1	0	0
Molaro_MD5_107	chr11:3369335-3469335	chr11	3369335	3469335	0.269421	0.01857	0.60773	0.0274	0.32407	0	0.21103	0	0	1	0	0
Molaro_MD5_313	chr15:19460000-19560000	chr15	19460000	19560000	0.269622	0.0029	0.51812	0.24362	0.15395	0	0.1027	0	0	0	0	0
Molaro_MD5_413	chr16:33894422-33930651	chr16	33894422	33930651	0.269643	0	0.997019	0.188109	0	0.791576	0.0173342	0	0	0	0	0
Molaro_MD5_275	chr13:99408325-99508325	chr13	99408325	99508325	0.269829	0.10897	0.50325	0.09901	0.08838	0	0.26447	0	0	0	0	0
Molaro_MD5_1383	chrY:19708578-19808578	chrY	19708578	19808578	0.270153	0	0.84076	0.32359	0.4331	0	0.06159	0	0	0	0	0
Molaro_MD5_720	chr4:78371303-78471303	chr4	78371303	78471303	0.270577	0	0.44903	0.20974	0.19981	0	0.00834	0	0	0	1	0
Molaro_MD5_920	chr7:61604592-61704592	chr7	61604592	61704592	0.270799	0	0.99134	0.11475	0	0.86042	0	0	2	1	17	14
Molaro_MD5_1317	chrX:75598737-75698737	chrX	75598737	75698737	0.27102	0	0.99564	0.80899	0.16677	0	0.01816	0	0	0	0	0
Molaro_MD5_404	chr16:32694422-32794422	chr16	32694422	32794422	0.271206	0.02007	0.49532	0.28669	0.0718	0.00522	0.04117	0	0	0	0	0
Molaro_MD5_26	chr10:38908841-39008841	chr10	38908841	39008841	0.271217	0.00947	0.67836	0.26362	0.08723	0.19587	0.10692	0	0	0	0	1
Molaro_MD5_142	chr1:146226007-146326007	chr1	146226007	146326007	0.271273	0.02042	0.54226	0.15072	0.19877	0.00701	0.1511	1	0	0	4	0
Molaro_MD5_43	chr10:47412482-47512482	chr10	47412482	47512482	0.271479	0.00322	0.47722	0.18898	0.07828	0.00859	0.16888	0	1	0	0	0
Molaro_MD5_1269	chrX:63698737-63798737	chrX	63698737	63798737	0.271819	0	0.78978	0.51588	0.18571	0	0.07575	0	0	0	0	0
Molaro_MD5_1368	chrY:12708578-12808578	chrY	12708578	12808578	0.272167	0	0.64882	0.20984	0.2195	0	0.13395	0	0	0	0	0
Molaro_MD5_832	chr6:27649728-27749728	chr6	27649728	27749728	0.272228	0.00459	0.62361	0.1227	0.17594	0	0.26117	0	0	0	1	0
Molaro_MD5_1313	chrX:75198737-75298737	chrX	75198737	75298737	0.272307	0.01341	0.8255	0.66775	0.09973	0	0.04014	0	0	0	0	0
Molaro_MD5_159	chr1:148076269-148176269	chr1	148076269	148176269	0.27277	0.10503	0.38136	0.09605	0.04489	0	0.197	0	0	0	1	0
Molaro_MD5_307	chr15:18460000-18560000	chr15	18460000	18560000	0.273108	0.00301	0.55816	0.22921	0.14841	0	0.16165	0	0	0	0	1
Molaro_MD5_1324	chrX:76298737-76398737	chrX	76298737	76398737	0.274066	0	0.93055	0.83606	0.03722	0	0.04148	0	0	0	0	0
Molaro_MD5_1073	chr9:44136565-44236565	chr9	44136565	44236565	0.27448	0.00655	0.6365	0.33145	0.17049	0	0.10278	1	1	0	4	10
Molaro_MD5_504	chr19:32423622-32523622	chr19	32423622	32523622	0.275036	0	0.99804	0.22631	0	0.76874	0	0	0	0	0	0
Molaro_MD5_1291	chrX:66498737-66598737	chrX	66498737	66598737	0.275143	0	0.88045	0.77943	0.03343	0	0.04568	0	0	0	0	0
Molaro_MD5_180	chr11:51247429-51347429	chr11	51247429	51347429	0.275503	0	0.56062	0.3976	0.10411	0	0.04939	0	0	0	1	4
Molaro_MD5_254	chr12:8432293-8532293	chr12	8432293	8532293	0.275663	0.01671	0.6632	0.22519	0.15352	0.13795	0.09866	1	0	0	0	0
Molaro_MD5_221	chr12:113314874-113414874	chr12	113314874	113414874	0.27673	0.0637	0.35143	0.08701	0.03443	0	0.14625	0	0	0	0	0
Molaro_MD5_467	chr17:7943376-8043376	chr17	7943376	8043376	0.277625	0.08847	0.4325	0.09849	0.01492	0	0.27211	0	0	0	0	0
Molaro_MD5_942	chr7:74104592-74204592	chr7	74104592	74204592	0.27784	0.01572	0.69941	0.0896	0.01438	0	0.52602	0	1	1	0	0
Molaro_MD5_411	chr16:33694422-33794422	chr16	33694422	33794422	0.27844	0.02068	0.5931	0.22965	0.04208	0.16562	0.0484	0	0	1	0	0
Molaro_MD5_1323	chrX:76198737-76298737	chrX	76198737	76298737	0.278734	0	0.83891	0.57338	0.19897	0	0.02484	0	0	0	0	0
Molaro_MD5_150	chr1:147100771-147200771	chr1	147100771	147200771	0.278836	0.04122	0.43897	0.19816	0.03615	0.00563	0.12441	0	0	0	0	0
Molaro_MD5_825	chr6:26749728-26849728	chr6	26749728	26849728	0.279357	0.00918	0.5085	0.30068	0.05962	0	0.08489	1	0	1	0	0
Molaro_MD5_416	chr16:34730651-34830651	chr16	34730651	34830651	0.279632	0	0.90615	0.19676	0.03047	0.644	0.02252	0	0	0	0	0
Molaro_MD5_28	chr10:39108841-39194941	chr10	39108841	39194941	0.279966	0	0.899559	0.045029	0	0.841185	0.0104065	0	0	0	0	1
Molaro_MD5_1253	chrX:61698737-61798737	chrX	61698737	61798737	0.279995	0	0.99884	0.06657	0	0.92899	0.00298	0	0	0	0	0
Molaro_MD5_420	chr16:35030651-35130651	chr16	35030651	35130651	0.280019	0	0.99877	0.16282	0.00968	0.82503	0	0	1	1	0	0
Molaro_MD5_1270	chrX:63798737-63898737	chrX	63798737	63898737	0.280223	0	0.82143	0.64631	0.10563	0	0.04603	0	0	0	0	0
Molaro_MD5_1319	chrX:75798737-75898737	chrX	75798737	75898737	0.280394	0	0.87218	0.75663	0.04924	0	0.04272	0	0	0	0	0
Molaro_MD5_1095	chr9:46949953-47049953	chr9	46949953	47049953	0.280409	0.00319	0.58975	0.24332	0.11755	0	0.17224	0	0	0	0	0
Molaro_MD5_656	chr3:126887544-126987544	chr3	126887544	126987544	0.280453	0.00742	0.67617	0.09921	0.16995	0.23234	0.13868	1	0	0	0	0
Molaro_MD5_609	chr22:15227850-15327850	chr22	15227850	15327850	0.280783	0.00811	0.67759	0.30703	0.07967	0.14714	0.11623	0	0	0	6	11
Molaro_MD5_1391	chrY:21508578-21608578	chrY	21508578	21608578	0.280952	0	0.90956	0.33322	0.41318	0.13355	0.02408	0	0	0	0	0
Molaro_MD5_676	chr3:75775833-75875833	chr3	75775833	75875833	0.281145	0.02722	0.67243	0.27098	0.21487	0.03331	0.09672	0	3	1	1	1
Molaro_MD5_1256	chrX:61998737-62098737	chrX	61998737	62098737	0.281452	0	0.90793	0.64081	0.21713	0	0.03017	0	0	0	0	0
Molaro_MD5_571	chr21:17560000-17660000	chr21	17560000	17660000	0.281697	0	0.83043	0.51951	0.22892	0	0.05493	0	0	0	1	1
Molaro_MD5_701	chr4:4063456-4163456	chr4	4063456	4163456	0.282199	0.00765	0.70556	0.23552	0.25568	0	0.17646	0	0	0	1	0
Molaro_MD5_1041	chr9:40665834-40765834	chr9	40665834	40765834	0.283065	0	0.5346	0.25558	0.07594	0	0.16109	0	0	1	0	1
Molaro_MD5_152	chr1:147371084-147471084	chr1	147371084	147471084	0.283103	0.02621	0.57245	0.22157	0.15496	0	0.11812	1	2	2	0	0
Molaro_MD5_1344	chrX:84790348-84890348	chrX	84790348	84890348	0.283348	0	0.86828	0.72115	0.08092	0	0.03239	0	0	0	0	0
Molaro_MD5_1127	chr9:68718205-68818205	chr9	68718205	68818205	0.284079	0.00257	0.48852	0.11207	0.26112	0.00759	0.07294	1	0	0	0	1
Molaro_MD5_1311	chrX:74998737-75098737	chrX	74998737	75098737	0.284275	0	0.90742	0.73827	0.14902	0	0.01149	0	0	0	0	0
Molaro_MD5_829	chr6:27349728-27449728	chr6	27349728	27449728	0.284278	0.01046	0.57078	0.26855	0.07735	0	0.14857	0	0	0	0	0
Molaro_MD5_1015	chr9:0-100000	chr9	0	100000	0.284965	0.01656	0.46674	0.15699	0.06523	0.05615	0.10414	0	2	1	2	0
Molaro_MD5_399	chr16:32094422-32194422	chr16	32094422	32194422	0.286159	0.02292	0.44919	0.22745	0.09339	0.00558	0.10134	1	0	0	0	2
Molaro_MD5_1247	chrX:58062639-58162639	chrX	58062639	58162639	0.286398	0	0.97802	0.37154	0.11854	0.45731	0.01477	0	0	0	0	0
Molaro_MD5_795	chr5:72741398-72841398	chr5	72741398	72841398	0.28719	0.04145	0.41647	0.08927	0.14026	0	0.12497	0	1	0	0	0
Molaro_MD5_751	chr5:180623020-180723020	chr5	180623020	180723020	0.287222	0.00749	0.55626	0.16359	0.11856	0.02779	0.21044	0	1	0	2	0
Molaro_MD5_89	chr1:119293838-119393838	chr1	119293838	119393838	0.287293	0.05174	0.28779	0.12914	0.05257	0	0.06947	0	0	0	0	0
Molaro_MD5_725	chr4:9033740-9133740	chr4	9033740	9133740	0.287301	0.01293	0.66674	0.18435	0.17737	0.16409	0.11341	2	1	2	14	17
Molaro_MD5_291	chr14:35970000-36070000	chr14	35970000	36070000	0.28737	0.08668	0.2542	0.10041	0.0314	0	0.07803	0	1	0	0	0
Molaro_MD5_473	chr18:15200000-15300000	chr18	15200000	15300000	0.287388	0	0.69006	0.37627	0.09444	0.10815	0.08683	0	0	0	3	1
Molaro_MD5_1149	chrX:101590348-101690348	chrX	101590348	101690348	0.287408	0.00336	0.65484	0.42736	0.15058	0	0.05539	0	0	0	0	0
Molaro_MD5_91	chr1:120548679-120648679	chr1	120548679	120648679	0.287513	0.0343	0.39817	0.15241	0.01526	0	0.18011	0	2	0	0	0
Molaro_MD5_565	chr21:13360000-13460000	chr21	13360000	13460000	0.287773	0	0.67698	0.36688	0.08997	0.09611	0.09082	1	0	0	2	7
Molaro_MD5_147	chr1:146777982-146877982	chr1	146777982	146877982	0.287806	0.02449	0.48363	0.23429	0.101	0	0.11757	1	0	0	1	2
Molaro_MD5_235	chr12:34632293-34732293	chr12	34632293	34732293	0.288014	0	0.98471	0.2046	0.09155	0.68781	0	1	1	1	4	6
Molaro_MD5_1232	chrX:56562639-56662639	chrX	56562639	56662639	0.288029	0.00569	0.78887	0.53858	0.14379	0	0.06277	0	0	0	0	0
Molaro_MD5_1318	chrX:75698737-75798737	chrX	75698737	75798737	0.288265	0	0.9523	0.85198	0.08799	0	0.00784	0	0	0	0	0
Molaro_MD5_305	chr15:18260000-18360000	chr15	18260000	18360000	0.288431	0	0.78201	0.18784	0.07421	0.38137	0.10103	0	0	0	1	1
Molaro_MD5_277	chr14:18070000-18170000	chr14	18070000	18170000	0.288722	0	0.83453	0.12983	0.04281	0.54949	0.09291	0	0	0	0	1
Molaro_MD5_1069	chr9:43753694-43853694	chr9	43753694	43853694	0.289503	0.00311	0.50071	0.27543	0.04659	0	0.14797	0	0	1	0	0
Molaro_MD5_1381	chrY:19208578-19308578	chrY	19208578	19308578	0.289562	0	0.58133	0.07858	0.37986	0	0.08231	0	0	0	0	0
Molaro_MD5_634	chr2:74537571-74637571	chr2	74537571	74637571	0.290389	0.15373	0.29709	0.07597	0.00042	0	0.19733	0	0	0	1	0
Molaro_MD5_1105	chr9:66194476-66294476	chr9	66194476	66294476	0.291218	0.03138	0.55159	0.39786	0.035	0.00635	0.0714	0	1	0	0	0
Molaro_MD5_700	chr4:3963456-4063456	chr4	3963456	4063456	0.291715	0.01612	0.57796	0.03196	0.29098	0	0.20768	0	0	0	1	0
Molaro_MD5_643	chr2:90958830-91058830	chr2	90958830	91058830	0.291912	0.03699	0.57726	0.1986	0.06358	0.19998	0.0815	0	0	0	0	0
Molaro_MD5_593	chr2:174898828-174998828	chr2	174898828	174998828	0.292104	0.0817	0.46135	0.21826	0.05371	0	0.14331	0	0	0	0	0
Molaro_MD5_1233	chrX:56662639-56762639	chrX	56662639	56762639	0.2928	0	0.93824	0.78266	0.1144	0	0.03809	1	1	1	0	0
Molaro_MD5_800	chr6:100137264-100237264	chr6	100137264	100237264	0.292941	0.0568	0.43664	0.2283	0.07654	0	0.07716	0	1	1	0	0
Molaro_MD5_301	chr1:50600669-50700669	chr1	50600669	50700669	0.292986	0.09802	0.59614	0.29844	0.06849	0	0.1659	0	0	0	0	0
Molaro_MD5_716	chr4:69575441-69675441	chr4	69575441	69675441	0.293967	0	0.83199	0.51569	0.25337	0	0.0332	0	0	1	0	0
Molaro_MD5_586	chr21:46907092-46944323	chr21	46907092	46944323	0.294173	0.0243346	0.625849	0.21885	0.246596	0.0547662	0.0923155	0	0	0	6	0
Molaro_MD5_537	chr20:21408000-21508000	chr20	21408000	21508000	0.2942	0.12752	0.38691	0.15569	0.07148	0	0.08714	0	0	0	0	0
Molaro_MD5_564	chr21:13260000-13360000	chr21	13260000	13360000	0.294368	0.01089	0.71927	0.11133	0.1238	0.31289	0.13209	0	0	0	1	3
Molaro_MD5_823	chr6:26349728-26449728	chr6	26349728	26449728	0.295408	0.02264	0.50556	0.05272	0.22971	0	0.17975	0	0	0	0	0
Molaro_MD5_1235	chrX:56862639-56962639	chrX	56862639	56962639	0.295763	0	0.94492	0.69346	0.19263	0	0.0549	0	0	0	0	0
Molaro_MD5_162	chr11:48369335-48469335	chr11	48369335	48469335	0.296407	0	0.72905	0.59937	0.05117	0	0.07247	0	0	0	5	8
Molaro_MD5_141	chr1:146126007-146226007	chr1	146126007	146226007	0.296518	0.01655	0.51412	0.16715	0.18005	0	0.13542	0	0	0	4	0
Molaro_MD5_176	chr11:50669335-50740429	chr11	50669335	50740429	0.297198	0	1	0.0846063	0	0.911399	0.0039947	0	0	0	6	2
Molaro_MD5_723	chr4:85571303-85671303	chr4	85571303	85671303	0.297252	0.05649	0.32313	0.14858	0.03513	0	0.07509	0	0	0	0	0
Molaro_MD5_111	chr1:13579749-13679749	chr1	13579749	13679749	0.297359	0	0.63315	0.07242	0.14363	0	0.37466	0	2	1	0	0
Molaro_MD5_1304	chrX:72498737-72598737	chrX	72498737	72598737	0.297983	0.00433	0.81357	0.70433	0.06363	0	0.03935	0	0	0	0	0
Molaro_MD5_1244	chrX:57762639-57862639	chrX	57762639	57862639	0.297995	0	0.87508	0.64406	0.18834	0	0.03649	0	1	0	0	0
Molaro_MD5_1112	chr9:66997654-67056116	chr9	66997654	67056116	0.298232	0	0.6697	0.224402	0.036451	0.130324	0.0749034	0	0	0	0	0
Molaro_MD5_309	chr15:18860000-18960000	chr15	18860000	18960000	0.298239	0	0.59576	0.36314	0.05968	0	0.14343	0	0	1	0	0
Molaro_MD5_96	chr1:120988218-121088218	chr1	120988218	121088218	0.298591	0	0.72028	0.3185	0.01016	0.34997	0.02776	0	0	1	22	21
Molaro_MD5_286	chr14:19070000-19170000	chr14	19070000	19170000	0.29891	0	0.49691	0.25276	0.08675	0.02858	0.09072	0	0	0	0	1
Molaro_MD5_299	chr14:60170000-60270000	chr14	60170000	60270000	0.299201	0.07623	0.44525	0.18415	0.02587	0	0.21238	0	1	0	0	0
Molaro_MD5_1359	chrY:11653954-11753954	chrY	11653954	11753954	0.299302	0.00296	0.57924	0.15051	0.0912	0.12797	0.11941	0	0	0	0	0
Molaro_MD5_758	chr5:42963000-43063000	chr5	42963000	43063000	0.299591	0.04323	0.56611	0.13382	0.18222	0	0.18924	0	0	0	0	0
Molaro_MD5_452	chr17:41701721-41801721	chr17	41701721	41801721	0.299784	0.01004	0.5134	0.11968	0.03489	0	0.30719	2	1	2	0	0
Molaro_MD5_474	chr18:15300000-15400000	chr18	15300000	15400000	0.300095	0.00626	0.70328	0.16148	0.11371	0.25368	0.13411	0	0	0	2	1
Molaro_MD5_259	chr13:17918000-18018000	chr13	17918000	18018000	0.300414	0	0.62766	0.29716	0.09532	0.09663	0.09828	0	0	0	9	9
Molaro_MD5_686	chr4:13133740-13233740	chr4	13133740	13233740	0.300997	0.06781	0.34137	0.12077	0.03547	0	0.11217	0	0	0	0	0
Molaro_MD5_854	chr6:58049728-58149728	chr6	58049728	58149728	0.301073	0	0.90454	0.37086	0.05858	0.43279	0.01849	0	1	0	12	5
Molaro_MD5_1170	chrX:119016318-119116318	chrX	119016318	119116318	0.301641	0.01433	0.61847	0.16871	0.28218	0	0.13985	0	0	0	0	0
Molaro_MD5_508	chr19:32823622-32923622	chr19	32823622	32923622	0.301945	0	0.99559	0.06149	0.16013	0.75576	0.01861	0	1	1	0	0
Molaro_MD5_612	chr22:17127850-17227850	chr22	17127850	17227850	0.302132	0.00613	0.35565	0.08457	0.04109	0	0.20369	1	0	0	6	9
Molaro_MD5_657	chr3:126987544-127087544	chr3	126987544	127087544	0.302336	0	0.72812	0.22223	0.26886	0	0.19791	0	0	0	0	0
Molaro_MD5_888	chr7:143054917-143154917	chr7	143054917	143154917	0.302606	0	0.57512	0.37841	0.10342	0	0.07077	1	0	1	3	9
Molaro_MD5_1169	chrX:116416318-116516318	chrX	116416318	116516318	0.302732	0	0.71165	0.53847	0.07961	0	0.04002	0	0	0	0	0
Molaro_MD5_1172	chrX:119816318-119916318	chrX	119816318	119916318	0.302768	0.04875	0.54853	0.37893	0.05314	0	0.08802	0	0	0	0	0
Molaro_MD5_1025	chr9:38800000-38900000	chr9	38800000	38900000	0.30295	0	0.54416	0.24471	0.12505	0	0.159	0	0	2	0	1
Molaro_MD5_437	chr17:22107209-22187133	chr17	22107209	22187133	0.303016	0.0026025	0.788624	0.151419	0.0027276	0.568302	0.0274135	0	1	0	1	2
Molaro_MD5_1190	chrX:148465010-148565010	chrX	148465010	148565010	0.303655	0.00846	0.44273	0.20072	0.11309	0	0.05665	0	0	0	0	0
Molaro_MD5_454	chr17:41901721-42001721	chr17	41901721	42001721	0.303796	0	0.53232	0.1818	0.01478	0	0.27598	1	0	3	0	0
Molaro_MD5_626	chr2:44937571-45037571	chr2	44937571	45037571	0.304319	0.10876	0.35716	0.14459	0.07516	0	0.09582	0	0	0	0	0
Molaro_MD5_153	chr1:147471084-147571084	chr1	147471084	147571084	0.304821	0.01919	0.53005	0.15117	0.18158	0	0.1605	1	2	3	0	0
Molaro_MD5_1303	chrX:72398737-72498737	chrX	72398737	72498737	0.304969	0	0.88842	0.73398	0.11851	0	0.02647	0	0	0	0	0
Molaro_MD5_1239	chrX:57262639-57362639	chrX	57262639	57362639	0.30529	0	0.82831	0.67518	0.07616	0	0.05155	0	0	0	0	0
Molaro_MD5_247	chr12:52542961-52642961	chr12	52542961	52642961	0.306056	0.04301	0.37302	0.23368	0.02021	0	0.09162	0	0	0	0	0
Molaro_MD5_847	chr6:32549728-32649728	chr6	32549728	32649728	0.306172	0.00386	0.71876	0.27573	0.28227	0	0.11894	1	1	10	0	0
Molaro_MD5_1310	chrX:74898737-74998737	chrX	74898737	74998737	0.306238	0	0.88589	0.75884	0.10997	0	0.01292	0	0	0	0	0
Molaro_MD5_188	chr11:54850781-54950781	chr11	54850781	54950781	0.306616	0	0.66605	0.44274	0.18939	0	0.0277	0	0	0	4	2
Molaro_MD5_913	chr7:58005418-58058273	chr7	58005418	58058273	0.306695	0	0.999281	0.162331	0	0.83695	0	0	1	1	0	1
Molaro_MD5_271	chr13:78018000-78118000	chr13	78018000	78118000	0.306732	0.05078	0.24606	0.09949	0.01724	0	0.09146	1	1	0	0	0
Molaro_MD5_208	chr11:71054899-71154899	chr11	71054899	71154899	0.306801	0	0.76852	0.20735	0.36122	0	0.17226	0	0	0	0	2
Molaro_MD5_682	chr4:111671303-111771303	chr4	111671303	111771303	0.307161	0.04336	0.39737	0.15985	0.0962	0	0.09372	0	0	0	0	0
Molaro_MD5_10	chr10:124841464-124941464	chr10	124841464	124941464	0.307515	0.10819	0.30996	0.09657	0.05699	0	0.12608	0	0	0	0	0
Molaro_MD5_233	chr12:34432293-34532293	chr12	34432293	34532293	0.307693	0	0.97987	0.19746	0.02553	0.75688	0	1	0	0	4	4
Molaro_MD5_1284	chrX:65798737-65898737	chrX	65798737	65898737	0.307779	0	0.76156	0.60976	0.03021	0	0.06417	0	0	0	0	0
Molaro_MD5_741	chr5:140617257-140717257	chr5	140617257	140717257	0.30784	0.05302	0.51799	0.09788	0.26219	0	0.14304	0	0	0	0	0
Molaro_MD5_566	chr2:113908548-114008548	chr2	113908548	114008548	0.308028	0.03365	0.42757	0.20565	0.01824	0.03487	0.0964	0	1	0	0	0
Molaro_MD5_462	chr17:56801721-56901721	chr17	56801721	56901721	0.308433	0.18872	0.307	0.11755	0.01521	0	0.12814	0	0	0	0	0
Molaro_MD5_803	chr6:10449728-10549728	chr6	10449728	10549728	0.30873	0.09792	0.29863	0.05013	0.04804	0	0.16526	0	0	0	0	0
Molaro_MD5_1290	chrX:66398737-66498737	chrX	66398737	66498737	0.309355	0	0.76839	0.63966	0.03057	0	0.06299	0	0	0	0	0
Molaro_MD5_983	chr8:47258052-47358052	chr8	47258052	47358052	0.3094	0	0.99547	0.01869	0.14954	0.81817	0.00907	0	1	1	4	0
Molaro_MD5_1369	chrY:14208578-14308578	chrY	14208578	14308578	0.309759	0	0.91525	0.28691	0.58292	0	0.04012	0	0	0	0	0
Molaro_MD5_1146	chrX:101290348-101390348	chrX	101290348	101390348	0.309931	0	0.66643	0.36182	0.21894	0	0.05646	0	0	0	0	0
Molaro_MD5_1216	chrX:51440913-51540913	chrX	51440913	51540913	0.310118	0.0246	0.67778	0.33471	0.20213	0	0.10034	0	0	0	0	0
Molaro_MD5_970	chr8:145403396-145503396	chr8	145403396	145503396	0.310294	0.06551	0.32997	0.0897	0.02348	0	0.18908	0	0	0	2	1
Molaro_MD5_833	chr6:27749728-27849728	chr6	27749728	27849728	0.31033	0.00576	0.565	0.12868	0.10115	0	0.28615	0	1	1	1	1
Molaro_MD5_1103	chr9:65982035-66082035	chr9	65982035	66082035	0.310811	0	0.43477	0.23808	0.07094	0	0.07181	0	0	0	0	0
Molaro_MD5_801	chr6:100937264-101037264	chr6	100937264	101037264	0.311483	0.04676	0.29052	0.16294	0.01239	0	0.08021	0	0	0	0	0
Molaro_MD5_40	chr10:46696970-46796970	chr10	46696970	46796970	0.31192	0	0.47817	0.21921	0.02994	0	0.18964	0	1	0	0	0
Molaro_MD5_1302	chrX:72298737-72398737	chrX	72298737	72398737	0.312012	0	0.86884	0.52994	0.26953	0	0.03503	0	0	0	0	0
Molaro_MD5_1210	chrX:3828238-3928238	chrX	3828238	3928238	0.312021	0.02864	0.60195	0.18148	0.19317	0	0.16182	0	0	1	0	0
Molaro_MD5_1158	chrX:108290348-108390348	chrX	108290348	108390348	0.312212	0	0.87864	0.62621	0.20184	0	0.01959	0	0	0	0	0
Molaro_MD5_679	chr3:90475833-90575833	chr3	90475833	90575833	0.31232	0	0.99951	0.22253	0	0.77572	0	0	0	0	0	2
Molaro_MD5_1118	chr9:67727818-67827818	chr9	67727818	67827818	0.312621	0.00519	0.50016	0.17227	0.11587	0.07181	0.09143	0	0	0	1	2
Molaro_MD5_266	chr13:49518000-49618000	chr13	49518000	49618000	0.312869	0.07203	0.37438	0.13739	0.01569	0	0.17121	0	0	0	0	0
Molaro_MD5_270	chr13:63218000-63318000	chr13	63218000	63318000	0.31291	0.00583	0.55766	0.2576	0.13694	0.02532	0.038	1	0	1	8	10
Molaro_MD5_1395	chrY:22360816-22460816	chrY	22360816	22460816	0.313056	0.00298	0.34307	0.04472	0.16838	0.04947	0.06069	0	0	0	0	0
Molaro_MD5_563	chr2:112808548-112908548	chr2	112808548	112908548	0.314209	0.01159	0.48372	0.10799	0.08593	0	0.24479	0	0	0	0	0
Molaro_MD5_555	chr2:110112304-110212304	chr2	110112304	110212304	0.314417	0.00342	0.4715	0.18791	0.16999	0	0.06724	1	0	0	3	0
Molaro_MD5_659	chr3:138887544-138987544	chr3	138887544	138987544	0.315143	0.04452	0.49668	0.30993	0.07252	0	0.05951	0	0	0	0	0
Molaro_MD5_796	chr5:76941398-77041398	chr5	76941398	77041398	0.315533	0.05317	0.47626	0.27884	0.05549	0	0.10683	0	0	0	0	0
Molaro_MD5_122	chr1:142612525-142712525	chr1	142612525	142712525	0.315534	0.03419	0.42294	0.15045	0.01108	0	0.19053	0	3	2	0	0
Molaro_MD5_681	chr4:0-100000	chr4	0	100000	0.316253	0.01298	0.6334	0.28663	0.19989	0.02629	0.09569	0	0	0	7	4
Molaro_MD5_1325	chrX:76398737-76498737	chrX	76398737	76498737	0.316282	0	0.93625	0.73122	0.14935	0	0.03515	0	0	0	0	0
Molaro_MD5_1188	chrX:143016318-143116318	chrX	143016318	143116318	0.316974	0	0.60672	0.37609	0.13615	0	0.06789	0	0	0	0	0
Molaro_MD5_1321	chrX:75998737-76098737	chrX	75998737	76098737	0.317219	0	0.85501	0.77994	0.0296	0	0.04011	1	0	0	0	0
Molaro_MD5_1177	chrX:130016318-130116318	chrX	130016318	130116318	0.317284	0.01718	0.66145	0.52328	0.01454	0	0.05986	0	0	0	0	0
Molaro_MD5_974	chr8:43198768-43298768	chr8	43198768	43298768	0.317396	0.02048	0.55031	0.32936	0.03231	0.04775	0.07571	0	0	0	7	3
Molaro_MD5_8	chr10:118841464-118941464	chr10	118841464	118941464	0.317659	0.07842	0.43156	0.12414	0.0435	0	0.2112	0	0	0	0	0
Molaro_MD5_1230	chrX:56362639-56462639	chrX	56362639	56462639	0.317745	0	0.94374	0.74006	0.15338	0	0.02875	0	0	0	0	0
Molaro_MD5_189	chr11:54950781-55050781	chr11	54950781	55050781	0.317797	0	0.55315	0.33575	0.1499	0	0.04543	0	0	0	4	2
Molaro_MD5_898	chr7:19077567-19177567	chr7	19077567	19177567	0.317952	0.03822	0.36536	0.21163	0.04763	0	0.05511	1	0	0	0	0
Molaro_MD5_529	chr19:63723622-63806651	chr19	63723622	63806651	0.318146	0.0787917	0.432259	0.0781655	0.123511	0	0.20164	0	0	0	2	0
Molaro_MD5_616	chr22:19039431-19139431	chr22	19039431	19139431	0.318243	0.14957	0.46244	0.16662	0.06841	0	0.19881	0	0	0	9	2
Molaro_MD5_1288	chrX:66198737-66298737	chrX	66198737	66298737	0.318706	0	0.74044	0.56772	0.07576	0	0.06382	0	0	0	0	0
Molaro_MD5_1250	chrX:58462639-58562639	chrX	58462639	58562639	0.318743	0	0.99009	0.12433	0.00897	0.85599	0	0	0	0	0	0
Molaro_MD5_1222	chrX:52862639-52962639	chrX	52862639	52962639	0.318826	0.00536	0.55939	0.30112	0.11638	0	0.0897	0	0	0	0	0
Molaro_MD5_505	chr19:32523622-32623622	chr19	32523622	32623622	0.318843	0	0.99799	0.09284	0.00886	0.89565	0	0	0	0	0	0
Molaro_MD5_382	chr16:21694422-21794422	chr16	21694422	21794422	0.319624	0.00707	0.57243	0.11269	0.10417	0	0.31873	0	1	1	8	8
Molaro_MD5_852	chr6:50849728-50949728	chr6	50849728	50949728	0.319768	0.02256	0.27412	0.08716	0.04158	0	0.09417	0	0	0	0	0
Molaro_MD5_1157	chrX:108190348-108290348	chrX	108190348	108290348	0.320444	0	0.8321	0.73215	0.0463	0	0.0329	0	1	1	0	0
Molaro_MD5_889	chr7:143154917-143254917	chr7	143154917	143254917	0.321168	0.01755	0.54709	0.36463	0.05961	0	0.0786	1	0	1	4	11
Molaro_MD5_619	chr22:19839431-19939431	chr22	19839431	19939431	0.32119	0.01274	0.43576	0.13255	0.05129	0.01699	0.1806	0	0	0	10	15
Molaro_MD5_767	chr5:46363000-46441398	chr5	46363000	46441398	0.321296	0	0.999579	0.176688	0	0.818924	0.0039669	0	1	0	2	2
Molaro_MD5_1182	chrX:136416318-136516318	chrX	136416318	136516318	0.321467	0.06308	0.41728	0.16947	0.03027	0	0.16639	0	0	0	0	0
Molaro_MD5_426	chr16:88666884-88766884	chr16	88666884	88766884	0.321727	0.02155	0.52528	0.12387	0.15763	0	0.20429	0	0	0	3	2
Molaro_MD5_487	chr1:90900669-91000669	chr1	90900669	91000669	0.321761	0.05973	0.34455	0.12284	0.04231	0	0.09255	0	0	0	1	0
Molaro_MD5_427	chr16:88766884-88822254	chr16	88766884	88822254	0.322196	0	0.474716	0.21602	0.0999458	0	0.124454	0	0	0	3	2
Molaro_MD5_957	chr8:11962059-12062059	chr8	11962059	12062059	0.32264	0.00405	0.46343	0.31775	0.04236	0	0.06299	1	0	0	1	0
Molaro_MD5_637	chr2:87137571-87237571	chr2	87137571	87237571	0.322685	0.02049	0.49577	0.21446	0.07766	0	0.15409	1	1	0	0	0
Molaro_MD5_1205	chrX:24928238-25028238	chrX	24928238	25028238	0.323372	0.08213	0.43144	0.17633	0.05933	0	0.13345	0	0	0	0	0
Molaro_MD5_396	chr16:3100000-3200000	chr16	3100000	3200000	0.323586	0.09433	0.45895	0.04316	0.09647	0	0.27619	0	0	1	1	0
Molaro_MD5_550	chr2:104796847-104896847	chr2	104796847	104896847	0.323634	0.10727	0.17958	0.03835	0.02966	0	0.07263	0	0	0	0	0
Molaro_MD5_478	chr18:42764896-42864896	chr18	42764896	42864896	0.32376	0.06444	0.48022	0.16113	0.0415	0	0.20034	0	0	0	0	0
Molaro_MD5_19	chr10:21764681-21864681	chr10	21764681	21864681	0.32386	0.09621	0.41107	0.04167	0.04785	0	0.27857	0	0	0	0	0
Molaro_MD5_804	chr6:108537264-108637264	chr6	108537264	108637264	0.324386	0.11454	0.38103	0.09832	0.04257	0	0.19934	0	0	0	0	0
Molaro_MD5_919	chr7:61464455-61554592	chr7	61464455	61554592	0.324434	0	0.921264	0.133785	0.0353462	0.733761	0.0093968	1	1	0	0	2
Molaro_MD5_604	chr22:14630000-14730000	chr22	14630000	14730000	0.325292	0.00256	0.52809	0.28274	0.09843	0.02859	0.07964	0	0	0	5	5
Molaro_MD5_959	chr8:12199352-12299352	chr8	12199352	12299352	0.325404	0.00405	0.5176	0.35965	0.05498	0	0.06298	1	1	0	0	0
Molaro_MD5_1245	chrX:57862639-57962639	chrX	57862639	57962639	0.325582	0.01243	0.84233	0.64811	0.16253	0	0.01504	0	0	0	0	0
Molaro_MD5_1316	chrX:75498737-75598737	chrX	75498737	75598737	0.325678	0.00825	0.84196	0.71642	0.08844	0	0.02709	0	0	0	0	0
Molaro_MD5_213	chr11:89378026-89478026	chr11	89378026	89478026	0.326067	0.01378	0.38862	0.19744	0.02549	0	0.11556	0	0	1	0	0
Molaro_MD5_1254	chrX:61798737-61898737	chrX	61798737	61898737	0.326666	0	0.99771	0.06144	0.17957	0.75604	0	0	0	0	0	0
Molaro_MD5_292	chr14:36170000-36270000	chr14	36170000	36270000	0.32758	0.05809	0.26987	0.13436	0.00859	0	0.10777	0	0	0	0	0
Molaro_MD5_129	chr1:143263101-143333770	chr1	143263101	143333770	0.327878	0.0127213	0.507111	0.229775	0.11401	0	0.138618	0	0	0	0	0
Molaro_MD5_1178	chrX:134016318-134116318	chrX	134016318	134116318	0.328359	0.00695	0.59411	0.27202	0.20663	0	0.06019	0	0	0	0	0
Molaro_MD5_2	chr10:102441464-102541464	chr10	102441464	102541464	0.328862	0.10439	0.27414	0.07938	0.02365	0	0.12965	0	0	0	0	0
Molaro_MD5_583	chr2:132708548-132808548	chr2	132708548	132808548	0.329208	0.02259	0.62174	0.17215	0.0734	0.15115	0.11539	0	0	0	0	0
Molaro_MD5_721	chr4:81271303-81371303	chr4	81271303	81371303	0.329316	0.0375	0.43277	0.17359	0.14849	0	0.06546	0	0	0	0	0
Molaro_MD5_241	chr12:36642961-36742961	chr12	36642961	36742961	0.329477	0	0.92509	0.0935	0.04391	0.72872	0.05052	0	1	0	3	1
Molaro_MD5_1418	chrY:27160816-27228749	chrY	27160816	27228749	0.32965	0.003371	0.690651	0.103175	0.0235526	0.229373	0.0786805	0	0	0	0	0
Molaro_MD5_1039	chr9:40465834-40565834	chr9	40465834	40565834	0.329738	0	0.44424	0.21439	0.06408	0	0.12853	0	1	1	1	1
Molaro_MD5_93	chr1:120648679-120738218	chr1	120648679	120738218	0.329813	0.0190531	0.49336	0.0984711	0.0978121	0	0.197244	0	1	0	0	0
Molaro_MD5_74	chr10:96541464-96641464	chr10	96541464	96641464	0.330367	0	0.83796	0.69309	0.09778	0	0.03556	0	0	0	1	2
Molaro_MD5_370	chr16:14894422-14994422	chr16	14894422	14994422	0.330651	0.05595	0.49843	0.08435	0.04486	0	0.29979	1	0	1	9	10
Molaro_MD5_1272	chrX:63998737-64098737	chrX	63998737	64098737	0.330674	0	0.80934	0.59589	0.10157	0	0.06651	0	0	0	0	0
Molaro_MD5_1191	chrX:148565010-148665010	chrX	148565010	148665010	0.330732	0	0.59447	0.24232	0.29821	0	0.04275	0	0	0	0	0
Molaro_MD5_848	chr6:32649728-32749728	chr6	32649728	32749728	0.33095	0.01349	0.49429	0.19487	0.105	0	0.12304	2	1	12	0	0
Molaro_MD5_258	chr13:111751995-111851995	chr13	111751995	111851995	0.330996	0.12141	0.26527	0.1378	0.01371	0	0.05195	0	0	0	0	0
Molaro_MD5_81	chr1:108593838-108693838	chr1	108593838	108693838	0.331118	0.00542	0.73971	0.54742	0.0761	0	0.09572	0	2	0	2	3
Molaro_MD5_980	chr8:43798768-43898768	chr8	43798768	43898768	0.331573	0	0.99825	0.09491	0.11308	0.78732	0.00294	0	1	0	8	4
Molaro_MD5_69	chr10:81541464-81641464	chr10	81541464	81641464	0.331794	0.01934	0.35516	0.20112	0.04667	0	0.0739	1	1	1	28	31
Molaro_MD5_899	chr7:20777567-20877567	chr7	20777567	20877567	0.332364	0.04496	0.3632	0.07734	0.05939	0	0.17005	0	0	0	0	0
Molaro_MD5_1292	chrX:66598737-66698737	chrX	66598737	66698737	0.333294	0.00635	0.72529	0.58296	0.02776	0	0.06377	0	0	0	0	0
Molaro_MD5_968	chr8:145206276-145306276	chr8	145206276	145306276	0.33335	0.10471	0.49255	0.09615	0.08885	0	0.28469	0	0	0	2	1
Molaro_MD5_1198	chrX:153132720-153232720	chrX	153132720	153232720	0.333653	0.02874	0.48439	0.13902	0.05285	0	0.26401	0	0	0	0	0
Molaro_MD5_761	chr5:44163000-44263000	chr5	44163000	44263000	0.333968	0	0.77145	0.53743	0.18875	0	0.02508	0	0	0	0	0
Molaro_MD5_260	chr13:18018000-18118000	chr13	18018000	18118000	0.334493	0.03483	0.54131	0.33268	0.11184	0	0.07306	1	0	0	11	12
Molaro_MD5_1355	chrY:10501322-10601322	chrY	10501322	10601322	0.335066	0.00637	0.68115	0.31877	0.13075	0.17414	0.04365	0	0	0	0	0
Molaro_MD5_20	chr10:22564681-22664681	chr10	22564681	22664681	0.335458	0.04741	0.44206	0.16522	0.04768	0	0.18475	0	0	0	0	0
Molaro_MD5_979	chr8:43698768-43798768	chr8	43698768	43798768	0.335482	0	0.99871	0.01464	0.02018	0.95969	0.00288	0	2	1	9	5
Molaro_MD5_552	chr2:107796847-107896847	chr2	107796847	107896847	0.335697	0.03222	0.47427	0.1478	0.05782	0	0.22216	0	0	0	2	3
Molaro_MD5_1345	chrX:84890348-84990348	chrX	84890348	84990348	0.335947	0	0.85028	0.67628	0.11718	0	0.03777	0	0	0	0	0
Molaro_MD5_933	chr7:64704592-64804592	chr7	64704592	64804592	0.336019	0.00974	0.46924	0.181	0.02874	0	0.18252	0	3	1	9	14
Molaro_MD5_1276	chrX:64498737-64598737	chrX	64498737	64598737	0.336137	0.01302	0.88031	0.56136	0.19345	0	0.06284	0	0	0	0	0
Molaro_MD5_22	chr10:23464681-23564681	chr10	23464681	23564681	0.336302	0.0512	0.44901	0.23726	0.05441	0	0.12339	0	0	0	0	0
Molaro_MD5_1274	chrX:64298737-64398737	chrX	64298737	64398737	0.336455	0	0.93276	0.80321	0.05478	0	0.02919	0	0	0	0	0
Molaro_MD5_1180	chrX:134616318-134716318	chrX	134616318	134716318	0.336539	0	0.65169	0.28072	0.23309	0	0.10972	0	1	1	0	0
Molaro_MD5_311	chr15:19060000-19160000	chr15	19060000	19160000	0.336967	0	0.48104	0.26087	0.10336	0.01519	0.05469	0	1	2	0	0
Molaro_MD5_1194	chrX:151932720-152032720	chrX	151932720	152032720	0.337423	0.04814	0.52428	0.16606	0.28857	0	0.04166	0	0	0	0	0
Molaro_MD5_1022	chr9:23800000-23900000	chr9	23800000	23900000	0.337783	0.02311	0.42922	0.27041	0.07436	0	0.06404	0	0	0	0	0
Molaro_MD5_1268	chrX:63598737-63698737	chrX	63598737	63698737	0.337854	0	0.85942	0.71839	0.05075	0	0.06636	1	0	0	0	0
Molaro_MD5_56	chr10:51218851-51318851	chr10	51218851	51318851	0.337916	0.01898	0.44828	0.10868	0.05985	0	0.21673	0	0	0	0	1
Molaro_MD5_692	chr4:147771303-147871303	chr4	147771303	147871303	0.33862	0.03701	0.47485	0.30368	0.04525	0	0.07381	0	0	0	0	0
Molaro_MD5_222	chr12:11332293-11432293	chr12	11332293	11432293	0.338722	0	0.65201	0.43035	0.05801	0	0.05137	1	1	2	0	0
Molaro_MD5_687	chr4:132771303-132871303	chr4	132771303	132871303	0.33881	0.01135	0.72616	0.32183	0.22789	0.04795	0.04491	0	0	1	0	0
Molaro_MD5_645	chr2:91458830-91558830	chr2	91458830	91558830	0.338865	0.00843	0.68283	0.37737	0.07164	0.00637	0.12329	0	0	0	0	0
Molaro_MD5_704	chr4:4863456-4963456	chr4	4863456	4963456	0.339176	0.0501	0.52353	0.15696	0.1423	0	0.15103	0	0	0	0	1
Molaro_MD5_61	chr10:76818851-76918851	chr10	76818851	76918851	0.339423	0.14982	0.32994	0.11011	0.05456	0	0.13633	0	0	0	0	0
Molaro_MD5_479	chr18:42964896-43064896	chr18	42964896	43064896	0.339739	0.04405	0.31232	0.12492	0.05014	0	0.11721	0	0	0	0	0
Molaro_MD5_242	chr12:36742961-36842961	chr12	36742961	36842961	0.339914	0.00587	0.66024	0.23621	0.11792	0.09324	0.17092	0	0	0	3	1
Molaro_MD5_973	chr8:25881632-25981632	chr8	25881632	25981632	0.340019	0.06443	0.30188	0.08567	0.06963	0	0.11858	0	0	0	0	0
Molaro_MD5_1312	chrX:75098737-75198737	chrX	75098737	75198737	0.340584	0.003	0.83603	0.72048	0.07467	0	0.02838	0	0	0	0	0
Molaro_MD5_625	chr2:236731985-236831985	chr2	236731985	236831985	0.340724	0.12594	0.41047	0.15511	0.07374	0	0.14	0	0	0	1	1
Molaro_MD5_589	chr2:161898828-161998828	chr2	161898828	161998828	0.340891	0.03361	0.27277	0.11565	0.02345	0	0.08577	0	0	0	0	0
Molaro_MD5_667	chr3:182887544-182987544	chr3	182887544	182987544	0.341464	0.02828	0.23253	0.05434	0.00426	0	0.13739	0	0	0	0	0
Molaro_MD5_875	chr6:87236548-87336548	chr6	87236548	87336548	0.341475	0	0.76839	0.37562	0.31676	0	0.05275	0	0	0	0	1
Molaro_MD5_1065	chr9:43353694-43453694	chr9	43353694	43453694	0.342458	0.00318	0.5447	0.09169	0.21976	0	0.19426	1	0	3	0	0
Molaro_MD5_1196	chrX:152132720-152232720	chrX	152132720	152232720	0.342475	0.011	0.45592	0.23698	0.10769	0	0.05186	0	0	0	0	0
Molaro_MD5_238	chr12:36342961-36442961	chr12	36342961	36442961	0.342754	0	0.99905	0.11201	0.00968	0.87431	0.00305	1	1	0	3	0
Molaro_MD5_186	chr11:54650781-54750781	chr11	54650781	54750781	0.342852	0	0.99309	0.1861	0	0.8026	0.00439	1	2	2	4	3
Molaro_MD5_375	chr16:16394422-16494422	chr16	16394422	16494422	0.342898	0	0.60637	0.05987	0.17471	0	0.29632	0	0	0	6	12
Molaro_MD5_1326	chrX:77290348-77390348	chrX	77290348	77390348	0.343553	0	0.82916	0.67494	0.09292	0	0.05271	0	0	0	0	0
Molaro_MD5_204	chr1:16879749-16979749	chr1	16879749	16979749	0.343828	0.08031	0.32149	0.08443	0.06047	0	0.13427	0	0	0	0	0
Molaro_MD5_917	chr7:61258273-61314455	chr7	61258273	61314455	0.343862	0	0.997277	0.12059	0	0.875921	0	0	1	0	0	0
Molaro_MD5_346	chr15:50796735-50896735	chr15	50796735	50896735	0.344144	0.07228	0.35328	0.09336	0.12322	0	0.09637	0	0	0	0	0
Molaro_MD5_165	chr11:48669335-48769335	chr11	48669335	48769335	0.344506	0	0.99398	0.24435	0	0.74325	0.00151	1	1	1	5	11
Molaro_MD5_207	chr11:70954899-71054899	chr11	70954899	71054899	0.344759	0.02148	0.56082	0.09488	0.16859	0.11252	0.13347	0	0	0	0	2
Molaro_MD5_684	chr4:113571303-113671303	chr4	113571303	113671303	0.345129	0.03411	0.5328	0.29296	0.12795	0	0.09441	0	0	0	0	0
Molaro_MD5_567	chr21:13960000-14060000	chr21	13960000	14060000	0.346132	0.04919	0.40076	0.21587	0.08156	0	0.07542	1	0	0	26	23
Molaro_MD5_100	chr1:13025585-13125585	chr1	13025585	13125585	0.346635	0	0.48127	0.0243	0.13924	0.0283	0.27659	1	5	7	4	1
Molaro_MD5_25	chr10:38764681-38858841	chr10	38764681	38858841	0.346671	0.0031754	0.723386	0.100552	0.0461873	0.463031	0.0913339	0	0	0	0	0
Molaro_MD5_769	chr5:49541398-49641398	chr5	49541398	49641398	0.346767	0	0.86445	0.38695	0.03055	0.41604	0.01578	0	0	0	0	0
Molaro_MD5_215	chr1:204239330-204339330	chr1	204239330	204339330	0.347283	0.03419	0.3839	0.10705	0.0313	0	0.18802	0	2	1	0	0
Molaro_MD5_1068	chr9:43653694-43753694	chr9	43653694	43753694	0.347399	0	0.44958	0.24032	0.04258	0	0.11507	1	0	2	0	0
Molaro_MD5_1277	chrX:64898737-64998737	chrX	64898737	64998737	0.348935	0.00408	0.65766	0.48319	0.08803	0	0.0723	0	0	0	0	0
Molaro_MD5_876	chr6:87336548-87436548	chr6	87336548	87436548	0.349218	0	0.69864	0.50712	0.1087	0	0.05764	0	1	1	0	1
Molaro_MD5_1243	chrX:57662639-57762639	chrX	57662639	57762639	0.349473	0	0.93231	0.59298	0.29417	0	0.0195	0	0	0	0	0
Molaro_MD5_425	chr16:65743302-65843302	chr16	65743302	65843302	0.349961	0.13094	0.25579	0.06409	0.00706	0	0.1698	0	0	0	0	0
Molaro_MD5_71	chr10:89041464-89141464	chr10	89041464	89141464	0.350265	0.01935	0.34602	0.17075	0.05423	0	0.07787	1	3	2	4	8
Molaro_MD5_424	chr16:53443302-53543302	chr16	53443302	53543302	0.350561	0.07928	0.44551	0.19836	0.04708	0	0.16516	0	0	0	0	0
Molaro_MD5_471	chr18:14400000-14500000	chr18	14400000	14500000	0.351222	0.03881	0.44009	0.26809	0.07173	0	0.0786	0	0	0	0	0
Molaro_MD5_312	chr15:19260000-19360000	chr15	19260000	19360000	0.351356	0.01957	0.41579	0.2751	0.02823	0	0.07073	0	0	0	0	0
Molaro_MD5_480	chr18:5200000-5300000	chr18	5200000	5300000	0.35162	0.02931	0.60389	0.35177	0.13853	0	0.05564	0	1	2	0	1
Molaro_MD5_1265	chrX:63198737-63298737	chrX	63198737	63298737	0.351748	0	0.83375	0.73074	0.04071	0	0.04188	0	0	0	0	0
Molaro_MD5_837	chr6:28649728-28749728	chr6	28649728	28749728	0.351862	0.01058	0.54556	0.18765	0.10246	0	0.19624	0	1	0	0	0
Molaro_MD5_872	chr6:86736548-86836548	chr6	86736548	86836548	0.351978	0	0.74301	0.59145	0.07234	0	0.05903	0	0	0	0	1
Molaro_MD5_360	chr15:82676700-82775477	chr15	82676700	82775477	0.352151	0.0201261	0.38921	0.124118	0.0893022	0	0.116191	0	0	0	0	2
Molaro_MD5_469	chr18:14200000-14300000	chr18	14200000	14300000	0.352215	0	0.68218	0.06882	0.52168	0.00272	0.04584	0	0	0	0	0
Molaro_MD5_214	chr1:196076269-196176269	chr1	196076269	196176269	0.3524	0.0371	0.42796	0.22583	0.0818	0	0.08393	0	0	0	0	0
Molaro_MD5_1168	chrX:116116318-116216318	chrX	116116318	116216318	0.352909	0	0.73824	0.47028	0.15123	0	0.06497	0	0	0	0	0
Molaro_MD5_580	chr2:132208548-132308548	chr2	132208548	132308548	0.353131	0.03826	0.43562	0.1798	0.11136	0.04515	0.06268	0	0	0	0	0
Molaro_MD5_654	chr3:122187544-122287544	chr3	122187544	122287544	0.353642	0	0.89129	0.68829	0.14344	0	0.04128	0	0	0	0	0
Molaro_MD5_1309	chrX:74798737-74898737	chrX	74798737	74898737	0.354245	0	0.80325	0.69682	0.06997	0	0.01937	0	0	0	0	0
Molaro_MD5_1195	chrX:152032720-152132720	chrX	152032720	152132720	0.354332	0.00722	0.38375	0.19418	0.05024	0	0.05665	0	0	0	0	0
Molaro_MD5_154	chr1:147571084-147671084	chr1	147571084	147671084	0.354723	0.02628	0.46146	0.16736	0.14667	0	0.12491	0	1	1	0	0
Molaro_MD5_1392	chrY:21608578-21708578	chrY	21608578	21708578	0.354758	0	0.83899	0.2618	0.36557	0.13542	0.06478	0	0	0	0	0
Molaro_MD5_239	chr12:36442961-36542961	chr12	36442961	36542961	0.354989	0	0.99753	0.15641	0	0.81163	0.00614	0	1	0	3	0
Molaro_MD5_978	chr8:43598768-43698768	chr8	43598768	43698768	0.355057	0	0.97524	0.08189	0.0912	0.77081	0.01028	0	1	0	9	5
Molaro_MD5_890	chr7:143454917-143554917	chr7	143454917	143554917	0.355093	0.00535	0.51482	0.23289	0.12294	0	0.09234	0	2	1	3	9
Molaro_MD5_1301	chrX:72198737-72298737	chrX	72198737	72298737	0.356067	0.00482	0.79345	0.55333	0.14662	0	0.01615	0	0	0	0	0
Molaro_MD5_986	chr8:55509201-55609201	chr8	55509201	55609201	0.356277	0.05611	0.44951	0.21367	0.06256	0	0.1333	0	0	0	0	0
Molaro_MD5_1306	chrX:74098737-74198737	chrX	74098737	74198737	0.357199	0	0.82085	0.70975	0.04085	0	0.0373	0	0	0	0	0
Molaro_MD5_243	chr1:246708834-246808834	chr1	246708834	246808834	0.35725	0	0.60438	0.49378	0.05739	0	0.03621	0	4	1	36	28
Molaro_MD5_994	chr8:7200000-7300000	chr8	7200000	7300000	0.357292	0.003	0.4149	0.11678	0.15172	0	0.07746	1	0	2	4	2
Molaro_MD5_497	chr19:20798198-20898198	chr19	20798198	20898198	0.357394	0	0.40778	0.22263	0.09593	0	0.0765	0	0	0	0	0
Molaro_MD5_886	chr7:121703660-121803660	chr7	121703660	121803660	0.357464	0.03679	0.36707	0.20454	0.03687	0	0.09355	0	0	0	1	1
Molaro_MD5_164	chr11:48569335-48669335	chr11	48569335	48669335	0.35755	0	0.80461	0.42677	0.109	0.2563	0.00686	0	1	1	5	7
Molaro_MD5_988	chr8:65409201-65509201	chr8	65409201	65509201	0.357631	0.0257	0.32958	0.17535	0.02528	0	0.08728	1	1	1	0	0
Molaro_MD5_1163	chrX:115073924-115173924	chrX	115073924	115173924	0.357786	0	0.88868	0.75426	0.09262	0	0.02077	0	0	0	0	0
Molaro_MD5_121	chr1:142536048-142562525	chr1	142536048	142562525	0.358247	0.0160139	0.595082	0.169015	0.270272	0	0.12966	0	0	0	0	0
Molaro_MD5_775	chr5:68841398-68941398	chr5	68841398	68941398	0.358348	0.00352	0.57856	0.12412	0.04707	0	0.30077	0	0	2	0	0
Molaro_MD5_523	chr19:55223622-55323622	chr19	55223622	55323622	0.358368	0.0048	0.67648	0.22832	0.07561	0.00107	0.32358	0	1	0	0	1
Molaro_MD5_501	chr19:24298198-24398198	chr19	24298198	24398198	0.358634	0	0.9988	0.12265	0.04295	0.82979	0.00303	0	2	1	0	1
Molaro_MD5_1160	chrX:111590348-111690348	chrX	111590348	111690348	0.358766	0	0.75929	0.50803	0.1748	0	0.04366	0	0	0	0	0
Molaro_MD5_1013	chr9:100000-200000	chr9	100000	200000	0.358897	0.03797	0.45865	0.22912	0.06631	0	0.10908	1	1	1	16	18
Molaro_MD5_509	chr19:32923622-33023622	chr19	32923622	33023622	0.359117	0.00861	0.66853	0.23295	0.11765	0.22601	0.08011	0	1	0	0	0
Molaro_MD5_1279	chrX:65198737-65298737	chrX	65198737	65298737	0.359704	0	0.66918	0.54866	0.02204	0	0.0676	0	0	0	0	0
Molaro_MD5_53	chr10:48965542-49065542	chr10	48965542	49065542	0.36008	0.00539	0.51694	0.28933	0.11586	0	0.06653	0	0	1	1	0
Molaro_MD5_1077	chr9:44766642-44848289	chr9	44766642	44848289	0.360115	0.0117824	0.499406	0.0646074	0.0125173	0.273433	0.125136	1	0	0	0	0
Molaro_MD5_663	chr3:148487544-148587544	chr3	148487544	148587544	0.360577	0.00557	0.20696	0.07615	0.01196	0	0.07833	0	0	0	0	0
Molaro_MD5_1384	chrY:19908578-20008578	chrY	19908578	20008578	0.360703	0	0.91678	0.61908	0.2452	0	0.03378	0	0	0	0	0
Molaro_MD5_179	chr11:51147429-51247429	chr11	51147429	51247429	0.361503	0	0.93417	0.18671	0.11403	0.62743	0.00378	1	2	1	1	4
Molaro_MD5_1004	chr8:8062059-8162059	chr8	8062059	8162059	0.361646	0.01592	0.64322	0.07246	0.34674	0	0.18363	0	1	0	2	4
Molaro_MD5_460	chr1:75300669-75400669	chr1	75300669	75400669	0.361793	0.02731	0.35937	0.2432	0.03273	0	0.05401	0	0	0	0	0
Molaro_MD5_41	chr10:46796970-46849175	chr10	46796970	46849175	0.361974	0.0047505	0.532612	0.244919	0.0285796	0	0.230514	0	1	0	0	0
Molaro_MD5_629	chr2:66437571-66537571	chr2	66437571	66537571	0.36244	0.03909	0.32216	0.18083	0.03001	0	0.0685	0	0	0	0	0
Molaro_MD5_172	chr11:50269335-50369335	chr11	50269335	50369335	0.362952	0	0.885	0.07988	0.12671	0.6213	0.03254	0	2	1	9	7
Molaro_MD5_754	chr5:2763000-2863000	chr5	2763000	2863000	0.363131	0.1094	0.32671	0.17641	0.04179	0	0.05588	0	2	0	1	0
Molaro_MD5_1020	chr9:14300000-14400000	chr9	14300000	14400000	0.363412	0.05473	0.29977	0.0874	0.05661	0	0.09664	0	0	0	0	0
Molaro_MD5_458	chr17:44101721-44201721	chr17	44101721	44201721	0.364276	0.05087	0.47209	0.13539	0.02482	0	0.25918	0	1	0	0	0
Molaro_MD5_465	chr17:75311056-75411056	chr17	75311056	75411056	0.364374	0.21221	0.34131	0.07296	0.03117	0	0.1901	0	0	0	0	0
Molaro_MD5_982	chr8:46958052-47058052	chr8	46958052	47058052	0.364661	0	0.99874	0.10555	0.01921	0.87083	0.00315	0	0	0	3	0
Molaro_MD5_840	chr6:28949728-29049728	chr6	28949728	29049728	0.365038	0.01264	0.56063	0.17146	0.10522	0	0.25844	0	0	0	2	0
Molaro_MD5_38	chr10:46296970-46396970	chr10	46296970	46396970	0.36509	0.01813	0.54629	0.24478	0.05398	0	0.22266	0	1	1	0	0
Molaro_MD5_9	chr10:119241464-119341464	chr10	119241464	119341464	0.365216	0.09502	0.33485	0.11275	0.04744	0	0.12929	0	0	0	0	0
Molaro_MD5_1166	chrX:115916318-116016318	chrX	115916318	116016318	0.365242	0	0.79793	0.37233	0.33254	0	0.03309	0	1	1	0	0
Molaro_MD5_1338	chrX:80890348-80990348	chrX	80890348	80990348	0.365344	0	0.77777	0.55437	0.1476	0	0.05502	0	0	0	0	0
Molaro_MD5_383	chr16:21794422-21894422	chr16	21794422	21894422	0.366104	0.00258	0.43487	0.1095	0.0242	0	0.24435	0	0	0	7	3
Molaro_MD5_1155	chrX:107990348-108090348	chrX	107990348	108090348	0.366671	0	0.8429	0.63356	0.14496	0	0.02393	0	0	0	0	0
Molaro_MD5_928	chr7:62704592-62804592	chr7	62704592	62804592	0.367086	0.0114	0.55831	0.07305	0.02833	0	0.39534	0	0	0	0	0
Molaro_MD5_861	chr6:62138125-62186548	chr6	62138125	62186548	0.36714	0	0.501084	0.33544	0.0641637	0	0.0430374	0	1	0	6	4
Molaro_MD5_1228	chrX:56062639-56162639	chrX	56062639	56162639	0.367182	0	0.89741	0.70807	0.11371	0	0.04755	0	0	0	0	0
Molaro_MD5_88	chr11:16569335-16669335	chr11	16569335	16669335	0.367187	0.04356	0.69086	0.50736	0.07481	0	0.08604	0	0	0	0	0
Molaro_MD5_1	chr10:101241464-101341464	chr10	101241464	101341464	0.367331	0.078	0.50481	0.14372	0.04393	0	0.23787	0	0	0	0	0
Molaro_MD5_62	chr10:8077110-8177110	chr10	8077110	8177110	0.367412	0.09147	0.26977	0.04026	0.00802	0	0.19796	0	0	0	0	0
Molaro_MD5_1014	chr9:101618616-101718616	chr9	101618616	101718616	0.367521	0.06888	0.4466	0.20551	0.05207	0	0.1449	0	0	0	0	0
Molaro_MD5_1398	chrY:22860816-22960816	chrY	22860816	22960816	0.367532	0.00576	0.40047	0.16654	0.08344	0	0.10138	2	0	0	0	0
Molaro_MD5_931	chr7:64204592-64304592	chr7	64204592	64304592	0.36761	0.01024	0.54956	0.1988	0.04711	0	0.21173	1	2	1	28	24
Molaro_MD5_813	chr6:1505000-1605000	chr6	1505000	1605000	0.367744	0.1537	0.25877	0.1438	0.00635	0	0.07491	0	0	0	2	0
Molaro_MD5_955	chr8:114451003-114551003	chr8	114451003	114551003	0.368061	0.00259	0.29979	0.12254	0.05147	0	0.07163	0	0	0	1	0
Molaro_MD5_703	chr4:4163456-4263456	chr4	4163456	4263456	0.36817	0.01327	0.66166	0.1304	0.19623	0.1456	0.15029	0	0	1	1	0
Molaro_MD5_507	chr19:32723622-32823622	chr19	32723622	32823622	0.368494	0	0.9983	0.07377	0.07364	0.84747	0.0031	0	0	0	0	0
Molaro_MD5_1167	chrX:116016318-116116318	chrX	116016318	116116318	0.368996	0	0.64292	0.43787	0.11067	0	0.04412	0	0	0	0	0
Molaro_MD5_528	chr19:63523622-63623622	chr19	63523622	63623622	0.369081	0.12054	0.45868	0.09637	0.0486	0	0.26986	0	0	0	1	0
Molaro_MD5_109	chr11:3469335-3569335	chr11	3469335	3569335	0.36928	0.00874	0.66096	0.24642	0.20035	0	0.17811	0	0	1	0	1
Molaro_MD5_1342	chrX:82790348-82890348	chrX	82790348	82890348	0.369566	0	0.91124	0.79476	0.05484	0	0.02544	0	0	0	0	0
Molaro_MD5_297	chr14:56270000-56370000	chr14	56270000	56370000	0.369669	0.05618	0.24636	0.06009	0.00868	0	0.14275	0	0	0	0	0
Molaro_MD5_344	chr15:41696735-41796735	chr15	41696735	41796735	0.369705	0.01882	0.37297	0.09712	0.01158	0	0.23125	0	3	2	2	1
Molaro_MD5_298	chr14:59970000-60070000	chr14	59970000	60070000	0.369741	0.04882	0.4948	0.36711	0.02345	0	0.05632	0	0	0	0	0
Molaro_MD5_1329	chrX:77590348-77690348	chrX	77590348	77690348	0.369769	0	0.76153	0.55562	0.1586	0	0.04177	0	0	0	0	0
Molaro_MD5_921	chr7:61704592-61804592	chr7	61704592	61804592	0.369914	0	0.99858	0.13134	0.01	0.85701	0	0	3	3	22	18
Molaro_MD5_1255	chrX:61898737-61998737	chrX	61898737	61998737	0.369924	0	0.86681	0.19164	0.09508	0.55368	0.01449	0	0	0	0	0
Molaro_MD5_969	chr8:145306276-145396296	chr8	145306276	145396296	0.370044	0.0197178	0.448512	0.133104	0.0243501	0	0.229671	0	0	0	2	1
Molaro_MD5_1322	chrX:76098737-76198737	chrX	76098737	76198737	0.370838	0	0.67251	0.52711	0.07292	0	0.0498	0	0	0	0	0
Molaro_MD5_538	chr20:21608000-21708000	chr20	21608000	21708000	0.371154	0.03328	0.41625	0.24404	0.05588	0	0.07406	0	0	0	0	0
Molaro_MD5_1040	chr9:40565834-40665834	chr9	40565834	40665834	0.371701	0.00497	0.49	0.2645	0.08112	0	0.1006	0	0	2	1	1
Molaro_MD5_373	chr16:16194422-16294422	chr16	16194422	16294422	0.37187	0.00726	0.52895	0.11302	0.03953	0.04474	0.26836	0	0	0	14	10
Molaro_MD5_52	chr10:48865542-48965542	chr10	48865542	48965542	0.372159	0	0.4737	0.14809	0.11136	0	0.17333	0	1	1	0	0
Molaro_MD5_859	chr6:61938125-62038125	chr6	61938125	62038125	0.372297	0	0.95454	0.12424	0.11678	0.70177	0.00654	0	1	0	6	4
Molaro_MD5_217	chr12:101841940-101941940	chr12	101841940	101941940	0.373164	0.02072	0.5463	0.28197	0.12694	0	0.05902	0	0	0	0	0
Molaro_MD5_601	chr2:199998828-200098828	chr2	199998828	200098828	0.373261	0.1058	0.34719	0.09757	0.04017	0	0.17448	0	0	0	1	0
Molaro_MD5_506	chr19:32623622-32723622	chr19	32623622	32723622	0.373597	0	0.99675	0.16065	0	0.83584	0	0	0	0	0	0
Molaro_MD5_419	chr1:63500669-63600669	chr1	63500669	63600669	0.373863	0.08854	0.50234	0.09769	0.05416	0	0.29439	0	1	0	1	0
Molaro_MD5_491	chr19:12698198-12798198	chr19	12698198	12798198	0.374	0.09753	0.49192	0.03934	0.00645	0	0.43	0	0	0	0	0
Molaro_MD5_853	chr6:57649728-57749728	chr6	57649728	57749728	0.374046	0	0.78397	0.54913	0.1445	0	0.03711	0	2	2	11	5
Molaro_MD5_556	chr21:10119767-10210000	chr21	10119767	10210000	0.374458	0.0045881	0.664225	0.279776	0.0692873	0.036849	0.190152	0	0	0	3	3
Molaro_MD5_513	chr19:45723622-45823622	chr19	45723622	45823622	0.374779	0.06979	0.47005	0.08345	0.02637	0	0.31323	0	0	0	0	0
Molaro_MD5_927	chr7:62604592-62704592	chr7	62604592	62704592	0.374899	0.01791	0.58294	0.11932	0.04232	0	0.36836	0	0	1	0	0
Molaro_MD5_1267	chrX:63498737-63598737	chrX	63498737	63598737	0.374948	0.00466	0.79174	0.40622	0.29391	0	0.06625	0	0	0	0	0
Molaro_MD5_306	chr15:18360000-18460000	chr15	18360000	18460000	0.375105	0.01983	0.50024	0.29702	0.11313	0	0.0415	1	1	0	1	1
Molaro_MD5_950	chr7:8377567-8477567	chr7	8377567	8477567	0.375193	0.03427	0.34021	0.13614	0.08064	0	0.06464	0	1	1	1	1
Molaro_MD5_1297	chrX:71798737-71898737	chrX	71798737	71898737	0.375304	0.00857	0.7173	0.45491	0.11633	0	0.09741	0	0	0	0	0
Molaro_MD5_759	chr5:43063000-43163000	chr5	43063000	43163000	0.375501	0.03927	0.62568	0.13512	0.21093	0	0.22338	0	0	0	0	0
Molaro_MD5_410	chr16:33594422-33694422	chr16	33594422	33694422	0.375767	0.01984	0.48003	0.25565	0.02231	0	0.17509	1	0	1	0	0
Molaro_MD5_201	chr1:16679749-16779749	chr1	16679749	16779749	0.376107	0.04132	0.47401	0.13923	0.10196	0	0.20014	0	0	0	18	18
Molaro_MD5_989	chr8:65609201-65709201	chr8	65609201	65709201	0.376417	0.02957	0.33786	0.22222	0.02853	0	0.05634	0	0	0	0	0
Molaro_MD5_618	chr2:219498828-219598828	chr2	219498828	219598828	0.376621	0.082	0.43422	0.13596	0.04381	0	0.19647	0	0	0	0	0
Molaro_MD5_1390	chrY:21408578-21508578	chrY	21408578	21508578	0.376665	0	0.85519	0.52998	0.27646	0	0.04419	0	0	0	0	0
Molaro_MD5_718	chr4:75671303-75771303	chr4	75671303	75771303	0.377589	0.00454	0.48528	0.16609	0.15201	0	0.09366	0	0	0	0	0
Molaro_MD5_75	chr10:96641464-96741464	chr10	96641464	96741464	0.377601	0	0.79067	0.60016	0.09494	0	0.06661	0	0	0	0	2
Molaro_MD5_300	chr1:47600669-47700669	chr1	47600669	47700669	0.377719	0.06512	0.40721	0.11294	0.04385	0	0.21881	0	0	0	0	0
Molaro_MD5_596	chr2:182198828-182298828	chr2	182198828	182298828	0.377968	0.0201	0.45109	0.18001	0.14931	0	0.06766	0	0	0	0	0
Molaro_MD5_237	chr12:36242961-36342961	chr12	36242961	36342961	0.378256	0	0.87639	0.04985	0.03371	0.64568	0.13218	1	1	0	2	0
Molaro_MD5_175	chr11:50569335-50669335	chr11	50569335	50669335	0.378415	0	0.99679	0.24902	0	0.74755	0	0	0	0	7	6
Molaro_MD5_228	chr1:219048844-219148844	chr1	219048844	219148844	0.378418	0.05106	0.47864	0.3175	0.0484	0	0.08653	0	0	0	0	0
Molaro_MD5_73	chr10:94741464-94841464	chr10	94741464	94841464	0.378477	0.07722	0.4033	0.12569	0.03936	0	0.18098	0	0	0	0	0
Molaro_MD5_873	chr6:87036548-87136548	chr6	87036548	87136548	0.378727	0	0.72383	0.43752	0.2019	0	0.04386	0	0	0	0	1
Molaro_MD5_675	chr3:75675833-75775833	chr3	75675833	75775833	0.378838	0.02073	0.59769	0.11575	0.22444	0.08792	0.13149	1	1	1	1	1
Molaro_MD5_936	chr7:72004592-72104592	chr7	72004592	72104592	0.378841	0.0294	0.6091	0.18493	0.06143	0	0.34334	0	0	0	0	0
Molaro_MD5_1246	chrX:57962639-58062639	chrX	57962639	58062639	0.379175	0	0.84061	0.68062	0.11773	0	0.03252	0	0	0	0	0
Molaro_MD5_385	chr16:2500000-2600000	chr16	2500000	2600000	0.379467	0.06788	0.31304	0.05426	0.00512	0	0.22206	0	2	1	2	1
Molaro_MD5_651	chr2:95989898-96089898	chr2	95989898	96089898	0.379481	0.02255	0.44958	0.24907	0.08582	0	0.07671	0	2	1	1	2
Molaro_MD5_325	chr15:26678746-26778746	chr15	26678746	26778746	0.37953	0	0.39755	0.12505	0.07181	0	0.17439	0	1	2	0	0
Molaro_MD5_160	chr11:48169335-48269335	chr11	48169335	48269335	0.379543	0	0.70142	0.52449	0.05949	0	0.09832	0	1	0	1	0
Molaro_MD5_1017	chr9:125718616-125818616	chr9	125718616	125818616	0.3798	0.07192	0.50345	0.15168	0.04911	0	0.24679	0	0	0	0	0
Molaro_MD5_1150	chrX:103090348-103190348	chrX	103090348	103190348	0.380185	0.01574	0.59568	0.30003	0.21816	0	0.05136	0	1	1	0	0
Molaro_MD5_975	chr8:43298768-43398768	chr8	43298768	43398768	0.380311	0	0.86753	0.57268	0.18914	0	0.06198	0	0	0	7	5
Molaro_MD5_674	chr3:75575833-75675833	chr3	75575833	75675833	0.380366	0	0.7318	0.209	0.27525	0	0.2083	2	1	1	1	0
Molaro_MD5_977	chr8:43498768-43598768	chr8	43498768	43598768	0.380403	0	0.89312	0.00273	0.18494	0.6922	0.01055	0	1	0	8	5
Molaro_MD5_1140	chr9:70125288-70225288	chr9	70125288	70225288	0.380445	0.01055	0.44217	0.17961	0.0832	0.0306	0.08725	0	0	0	0	0
Molaro_MD5_173	chr11:50369335-50469335	chr11	50369335	50469335	0.380657	0	0.99817	0.10573	0.14452	0.74732	0	0	1	0	9	7
Molaro_MD5_858	chr6:5905000-6005000	chr6	5905000	6005000	0.38071	0.05789	0.38372	0.15871	0.11358	0	0.06663	0	0	0	0	0
Molaro_MD5_857	chr6:58845618-58888125	chr6	58845618	58888125	0.380857	0	0.9984	0.0366293	0.164773	0.796998	0	0	0	0	0	0
Molaro_MD5_272	chr13:87108325-87208325	chr13	87108325	87208325	0.380861	0.01881	0.30024	0.11893	0.05111	0	0.05557	0	0	0	0	0
Molaro_MD5_762	chr5:45863000-45963000	chr5	45863000	45963000	0.380881	0	0.72323	0.41419	0.10177	0.11774	0.02308	0	0	0	2	6
Molaro_MD5_229	chr1:221748844-221814469	chr1	221748844	221814469	0.381085	0.0390095	0.469318	0.186179	0.0981181	0	0.160655	0	0	0	0	0
Molaro_MD5_1218	chrX:51840913-51940913	chrX	51840913	51940913	0.381196	0	0.93564	0.8218	0.05969	0	0.02203	0	0	0	0	0
Molaro_MD5_101	chr1:13125585-13142499	chr1	13125585	13142499	0.381633	0	0.61925	0.0465295	0.289228	0	0.265933	1	2	1	0	0
Molaro_MD5_1010	chr8:97151003-97251003	chr8	97151003	97251003	0.382027	0.03431	0.40584	0.24275	0.03284	0	0.08499	0	0	0	0	0
Molaro_MD5_771	chr5:50641398-50741398	chr5	50641398	50741398	0.382663	0.02136	0.37476	0.21266	0.08027	0	0.057	0	0	0	0	0
Molaro_MD5_976	chr8:43398768-43498768	chr8	43398768	43498768	0.383079	0	0.66551	0.38169	0.20932	0.00095	0.05254	0	0	0	7	5
Molaro_MD5_617	chr2:219398828-219498828	chr2	219398828	219498828	0.383235	0.05448	0.47145	0.16627	0.07385	0	0.18082	0	0	0	0	0
Molaro_MD5_745	chr5:175323020-175423020	chr5	175323020	175423020	0.383318	0.0132	0.65372	0.27803	0.10144	0.03041	0.20197	1	0	0	0	0
Molaro_MD5_772	chr5:54541398-54641398	chr5	54541398	54641398	0.383393	0.05476	0.41022	0.12742	0.05094	0	0.19692	0	0	0	0	0
Molaro_MD5_105	chr11:3269335-3369335	chr11	3269335	3369335	0.383695	0.00264	0.5062	0.19741	0.13299	0.03512	0.10831	0	1	1	0	0
Molaro_MD5_198	chr11:63750781-63850781	chr11	63750781	63850781	0.383866	0.16228	0.30779	0.04287	0.00198	0	0.24155	0	1	1	1	1
Molaro_MD5_362	chr15:83535477-83635477	chr15	83535477	83635477	0.383873	0.0124	0.33039	0.05055	0.10845	0	0.14097	0	0	0	13	10
Molaro_MD5_1151	chrX:103190348-103290348	chrX	103190348	103290348	0.383955	0.008	0.58109	0.3352	0.09795	0	0.10877	0	1	1	0	0
Molaro_MD5_987	chr8:61709201-61809201	chr8	61709201	61809201	0.384174	0.0375	0.34795	0.1065	0.02256	0	0.15887	0	0	0	0	0
Molaro_MD5_971	chr8:23581632-23681632	chr8	23581632	23681632	0.384391	0.06117	0.4422	0.17853	0.06709	0	0.16924	0	0	0	0	0
Molaro_MD5_897	chr7:156417899-156517899	chr7	156417899	156517899	0.384427	0.14456	0.39322	0.12701	0.00135	0	0.198	0	0	0	0	0
Molaro_MD5_827	chr6:27149728-27249728	chr6	27149728	27249728	0.384523	0.02541	0.52158	0.15411	0.14101	0	0.18349	0	0	0	0	0
Molaro_MD5_316	chr15:20697557-20797557	chr15	20697557	20797557	0.384633	0.01677	0.42881	0.14247	0.06527	0	0.19673	0	0	0	3	4
Molaro_MD5_1238	chrX:57162639-57262639	chrX	57162639	57262639	0.385381	0.0054	0.85034	0.67602	0.12168	0	0.02999	0	0	0	0	0
Molaro_MD5_461	chr17:55501721-55601721	chr17	55501721	55601721	0.385457	0.04401	0.3827	0.08989	0.06492	0	0.17463	0	1	0	0	0
Molaro_MD5_518	chr19:50623622-50723622	chr19	50623622	50723622	0.385522	0.07284	0.53019	0.06455	0.00651	0	0.42528	0	0	0	0	0
Molaro_MD5_658	chr3:127087544-127187544	chr3	127087544	127187544	0.385748	0.0336	0.4895	0.15468	0.16256	0	0.14419	1	2	2	0	0
Molaro_MD5_730	chr4:9933740-10033740	chr4	9933740	10033740	0.385865	0	0.41135	0.20462	0.11487	0	0.06047	1	1	1	2	0
Molaro_MD5_1226	chrX:55862639-55962639	chrX	55862639	55962639	0.38625	0	0.83507	0.65894	0.0926	0	0.03336	0	0	0	0	0
Molaro_MD5_1242	chrX:57562639-57662639	chrX	57562639	57662639	0.386377	0.00926	0.76337	0.65074	0.06654	0	0.02782	0	0	0	0	0
Molaro_MD5_1220	chrX:52662639-52762639	chrX	52662639	52762639	0.386534	0	0.55489	0.09197	0.09421	0	0.29795	0	0	0	0	0
Molaro_MD5_1067	chr9:43553694-43653694	chr9	43553694	43653694	0.386778	0.00604	0.51804	0.3052	0.06193	0	0.11146	1	0	2	0	0
Molaro_MD5_733	chr5:122412886-122512886	chr5	122412886	122512886	0.387227	0.04406	0.32327	0.16526	0.03417	0	0.08325	0	0	0	0	0
Molaro_MD5_137	chr1:144926007-145026007	chr1	144926007	145026007	0.38734	0.02815	0.44946	0.30222	0.03322	0	0.07201	0	0	0	4	0
Molaro_MD5_295	chr14:51270000-51370000	chr14	51270000	51370000	0.387549	0	0.63783	0.24907	0.08222	0.1547	0.10398	0	0	0	0	0
Molaro_MD5_193	chr1:159776269-159876269	chr1	159776269	159876269	0.387958	0.01718	0.42116	0.1192	0.129	0	0.12202	1	2	1	0	0
Molaro_MD5_1154	chrX:107890348-107990348	chrX	107890348	107990348	0.388568	0	0.88069	0.69766	0.09828	0	0.03813	0	0	0	0	0
Molaro_MD5_808	chr6:1305000-1405000	chr6	1305000	1405000	0.388618	0.08037	0.49062	0.17583	0.12115	0	0.11148	0	0	0	1	1
Molaro_MD5_568	chr2:114008548-114108548	chr2	114008548	114108548	0.388693	0.03085	0.45123	0.13481	0.1497	0.02067	0.0898	0	0	0	0	0
Molaro_MD5_635	chr2:86937571-87037571	chr2	86937571	87037571	0.388954	0.01878	0.51399	0.15663	0.02402	0	0.24997	0	1	0	3	0
Molaro_MD5_276	chr14:105870000-105970000	chr14	105870000	105970000	0.389122	0.00968	0.50321	0.24065	0.20546	0	0.0481	0	0	5	0	0
Molaro_MD5_1175	chrX:125816318-125916318	chrX	125816318	125916318	0.389156	0	0.85724	0.57695	0.21433	0	0.01813	0	0	0	0	0
Molaro_MD5_1159	chrX:108390348-108490348	chrX	108390348	108490348	0.389317	0	0.65636	0.41514	0.14011	0	0.05768	0	0	0	0	0
Molaro_MD5_895	chr7:154917899-155017899	chr7	154917899	155017899	0.389459	0.12342	0.24681	0.04877	0.03556	0	0.07627	0	0	0	0	0
Molaro_MD5_1346	chrX:90890348-90990348	chrX	90890348	90990348	0.389668	0.01215	0.31246	0.15556	0.03187	0	0.08294	0	0	0	0	0
Molaro_MD5_472	chr18:15100000-15200000	chr18	15100000	15200000	0.389704	0.00892	0.57488	0.36853	0.09249	0	0.05756	0	0	0	3	1
Molaro_MD5_1332	chrX:78990348-79090348	chrX	78990348	79090348	0.390014	0	0.94327	0.71698	0.18565	0	0.02781	0	0	0	0	0
Molaro_MD5_361	chr15:82835477-82935477	chr15	82835477	82935477	0.390085	0.01822	0.41681	0.13657	0.04488	0	0.18515	0	0	1	1	0
Molaro_MD5_428	chr17:18243376-18343376	chr17	18243376	18343376	0.390165	0	0.37531	0.10944	0.04127	0	0.1701	1	0	1	0	0
Molaro_MD5_1145	chrX:100690348-100790348	chrX	100690348	100790348	0.390259	0.00255	0.5555	0.43831	0.03147	0	0.06221	0	0	0	0	0
Molaro_MD5_693	chr4:154871303-154971303	chr4	154871303	154971303	0.390788	0.03254	0.42928	0.23906	0.07529	0	0.08094	0	0	0	0	0
Molaro_MD5_841	chr6:29049728-29149728	chr6	29049728	29149728	0.391089	0.00993	0.55344	0.328	0.07373	0	0.12833	0	0	0	2	0
Molaro_MD5_728	chr4:9733740-9833740	chr4	9733740	9833740	0.391615	0.00294	0.20673	0.02685	0.16899	0	0.00269	1	3	4	1	0
Molaro_MD5_867	chr6:77036548-77136548	chr6	77036548	77136548	0.391863	0	0.69906	0.57138	0.04754	0	0.04935	1	1	1	1	0
Molaro_MD5_748	chr5:177123020-177223020	chr5	177123020	177223020	0.391929	0.00786	0.64627	0.29639	0.09001	0.03023	0.18115	2	2	0	0	0
Molaro_MD5_699	chr4:3864146-3883456	chr4	3864146	3883456	0.392371	0	0.718333	0.0542206	0.254065	0.241947	0.105386	0	0	0	0	0
Molaro_MD5_190	chr11:55050781-55150781	chr11	55050781	55150781	0.392479	0	0.66048	0.3491	0.19481	0	0.07104	1	1	0	4	2
Molaro_MD5_317	chr15:20797557-20897557	chr15	20797557	20897557	0.392561	0	0.4435	0.16858	0.05992	0	0.16915	0	1	1	3	4
Molaro_MD5_690	chr4:134271303-134371303	chr4	134271303	134371303	0.393126	0.03246	0.22411	0.06239	0.03868	0	0.07057	0	0	1	0	0
Molaro_MD5_856	chr6:58645618-58745618	chr6	58645618	58745618	0.39328	0	0.73032	0.31433	0.10217	0.23806	0.02208	0	2	2	0	1
Molaro_MD5_485	chr18:74772808-74872808	chr18	74772808	74872808	0.393489	0.12519	0.21741	0.03259	0.02762	0	0.05388	0	0	0	0	0
Molaro_MD5_436	chr17:21807209-21907209	chr17	21807209	21907209	0.393515	0.01233	0.6541	0.1843	0.23619	0.07312	0.10582	0	0	0	2	2
Molaro_MD5_570	chr21:17460000-17560000	chr21	17460000	17560000	0.393549	0	0.66042	0.43699	0.16404	0	0.04555	0	1	1	1	1
Molaro_MD5_1011	chr8:99951003-100051003	chr8	99951003	100051003	0.393721	0.04072	0.38872	0.13521	0.04601	0	0.13431	0	1	1	0	0
Molaro_MD5_60	chr10:64218851-64318851	chr10	64218851	64318851	0.393752	0.05816	0.35562	0.16348	0.02783	0	0.10916	0	0	0	0	0
Molaro_MD5_726	chr4:9133740-9233740	chr4	9133740	9233740	0.394088	0.00754	0.66424	0.24712	0.19649	0	0.18393	0	2	1	4	2
Molaro_MD5_274	chr13:94108325-94208325	chr13	94108325	94208325	0.394103	0.04421	0.45114	0.18853	0.0886	0	0.12428	0	0	0	0	0
Molaro_MD5_1261	chrX:62598737-62698737	chrX	62598737	62698737	0.394241	0	0.82165	0.642	0.11553	0	0.04538	0	0	0	0	0
Molaro_MD5_3	chr10:102741464-102841464	chr10	102741464	102841464	0.394252	0.09855	0.29898	0.05552	0.02338	0	0.19117	0	0	0	0	0
Molaro_MD5_641	chr2:87937571-88037571	chr2	87937571	88037571	0.394255	0	0.58338	0.32306	0.14204	0	0.06452	0	1	0	1	0
Molaro_MD5_923	chr7:61904592-62004592	chr7	61904592	62004592	0.394298	0	0.99862	0.11141	0	0.87801	0.00891	0	2	3	20	16
Molaro_MD5_72	chr10:89141464-89241464	chr10	89141464	89241464	0.394656	0	0.53915	0.2758	0.10243	0	0.11321	0	3	2	0	0
Molaro_MD5_87	chr11:14869335-14969335	chr11	14869335	14969335	0.394744	0.03159	0.48392	0.19709	0.119	0.01709	0.06653	0	0	0	1	1
Molaro_MD5_922	chr7:61804592-61904592	chr7	61804592	61904592	0.394882	0	0.99392	0.08712	0.00156	0.89888	0.00606	0	2	2	20	14
Molaro_MD5_756	chr5:3563000-3663000	chr5	3563000	3663000	0.394931	0.11568	0.26888	0.14964	0.05076	0	0.03152	0	1	0	2	0
Molaro_MD5_1371	chrY:16508578-16608578	chrY	16508578	16608578	0.39548	0	0.62133	0.30409	0.21351	0	0.05256	0	0	0	0	0
Molaro_MD5_591	chr2:171298828-171398828	chr2	171298828	171398828	0.395546	0.06859	0.51421	0.16237	0.09224	0	0.20147	0	0	0	0	0
Molaro_MD5_1331	chrX:78090348-78190348	chrX	78090348	78190348	0.395977	0	0.78551	0.54826	0.185	0	0.03618	0	0	0	0	0
Molaro_MD5_1179	chrX:134116318-134216318	chrX	134116318	134216318	0.396075	0	0.52682	0.36381	0.07983	0	0.04347	0	0	0	0	0
Molaro_MD5_401	chr16:32394422-32494422	chr16	32394422	32494422	0.396171	0.00289	0.94177	0.02185	0.01557	0.90217	0.00179	1	1	1	0	0
Molaro_MD5_727	chr4:9233740-9333740	chr4	9233740	9333740	0.39638	0.00686	0.60705	0.06364	0.2273	0	0.25457	0	2	1	2	2
Molaro_MD5_924	chr7:62004592-62104592	chr7	62004592	62104592	0.396785	0	0.93833	0.19021	0.02215	0.71477	0.00964	0	2	3	19	18
Molaro_MD5_991	chr8:6900000-7000000	chr8	6900000	7000000	0.39702	0.0069	0.63203	0.21732	0.17522	0.05201	0.15329	0	0	0	3	1
Molaro_MD5_940	chr7:73904592-74004592	chr7	73904592	74004592	0.397213	0.01884	0.6809	0.11007	0.03859	0	0.49905	0	0	0	0	0
Molaro_MD5_1229	chrX:56162639-56262639	chrX	56162639	56262639	0.39735	0	0.83845	0.71784	0.0376	0	0.0574	0	0	0	0	0
Molaro_MD5_340	chr15:32596735-32696735	chr15	32596735	32696735	0.39737	0.01564	0.33717	0.14854	0.03083	0	0.12284	1	2	1	2	1
Molaro_MD5_414	chr16:34030651-34130651	chr16	34030651	34130651	0.397395	0.0205	0.62282	0.17329	0.10259	0.16646	0.14978	0	0	0	0	0
Molaro_MD5_468	chr18:0-100000	chr18	0	100000	0.397443	0.0236	0.62369	0.29598	0.08864	0.06382	0.1336	1	0	0	1	1
Molaro_MD5_440	chr17:24887133-24987133	chr17	24887133	24987133	0.397469	0.11431	0.26987	0.05066	0.00445	0	0.18561	0	0	0	0	0
Molaro_MD5_842	chr6:29749728-29849728	chr6	29749728	29849728	0.397953	0.02397	0.53344	0.15163	0.15442	0	0.14299	0	2	1	0	0
Molaro_MD5_956	chr8:11562059-11662059	chr8	11562059	11662059	0.398039	0.09433	0.33033	0.13312	0.01041	0	0.16909	0	0	0	1	0
Molaro_MD5_464	chr17:7043376-7143376	chr17	7043376	7143376	0.398081	0.123	0.33911	0.06888	0.00069	0	0.23905	0	0	0	0	0
Molaro_MD5_1072	chr9:44036565-44136565	chr9	44036565	44136565	0.399062	0.02038	0.41069	0.13859	0.08799	0.01968	0.12317	0	0	0	2	3
Molaro_MD5_683	chr4:111771303-111871303	chr4	111771303	111871303	0.399342	0.01915	0.42587	0.24865	0.07107	0	0.07038	0	0	0	0	0
Molaro_MD5_765	chr5:46163000-46263000	chr5	46163000	46263000	0.39945	0	0.99752	0.20799	0	0.78266	0.00631	1	3	1	4	7
Molaro_MD5_178	chr11:51047429-51147429	chr11	51047429	51147429	0.399542	0	0.99777	0.23539	0.01399	0.74839	0	0	1	0	1	5
Molaro_MD5_185	chr11:54550781-54650781	chr11	54550781	54650781	0.39965	0	0.99804	0.10477	0	0.88539	0.00758	0	1	2	4	3
Molaro_MD5_628	chr2:63037571-63137571	chr2	63037571	63137571	0.399782	0.06289	0.22275	0.06226	0.00664	0	0.11667	0	0	0	0	0
Molaro_MD5_85	chr11:124042794-124142794	chr11	124042794	124142794	0.399847	0.06148	0.42923	0.18043	0.09971	0	0.11538	0	0	0	0	0
Molaro_MD5_1204	chrX:154532720-154632720	chrX	154532720	154632720	0.399868	0	0.84996	0.70132	0.05056	0	0.03292	0	2	1	0	0
Molaro_MD5_339	chr15:32496735-32596735	chr15	32496735	32596735	0.400114	0.03246	0.39957	0.23721	0.02378	0	0.0905	1	2	1	2	0
Molaro_MD5_5	chr10:102941464-103041464	chr10	102941464	103041464	0.4006	0.10996	0.40547	0.09367	0.03808	0	0.23223	0	0	0	0	0
Molaro_MD5_1171	chrX:119116318-119216318	chrX	119116318	119216318	0.400621	0.00736	0.69082	0.16972	0.39595	0	0.08618	0	0	0	0	0
Molaro_MD5_774	chr5:63741398-63841398	chr5	63741398	63841398	0.400939	0.00824	0.76667	0.60341	0.09208	0	0.04085	0	0	0	0	1
Molaro_MD5_966	chr8:132751003-132851003	chr8	132751003	132851003	0.401039	0	0.54835	0.20607	0.20447	0	0.07905	0	0	0	0	0
Molaro_MD5_520	chr19:53123622-53223622	chr19	53123622	53223622	0.401209	0	0.65012	0.18875	0.0578	0	0.30902	0	0	0	0	0
Molaro_MD5_405	chr16:32794422-32894422	chr16	32794422	32894422	0.401363	0.02	0.49041	0.23278	0.04596	0	0.18134	1	0	0	0	0
Molaro_MD5_1347	chrX:92090348-92190348	chrX	92090348	92190348	0.401487	0	0.7723	0.46642	0.20809	0	0.05076	0	1	0	0	0
Molaro_MD5_1024	chr9:37000000-37100000	chr9	37000000	37100000	0.401553	0.07607	0.40466	0.11259	0.0205	0	0.22045	0	0	0	0	0
Molaro_MD5_660	chr3:140087544-140187544	chr3	140087544	140187544	0.401568	0.07624	0.51555	0.14584	0.04886	0	0.27435	0	0	0	0	1
Molaro_MD5_400	chr16:32194422-32294422	chr16	32194422	32294422	0.401799	0.03261	0.59573	0.17037	0.05972	0.01352	0.17174	1	0	0	0	0
Molaro_MD5_764	chr5:46063000-46163000	chr5	46063000	46163000	0.402029	0	0.88747	0.1229	0.00132	0.73624	0.0146	0	0	0	3	8
Molaro_MD5_269	chr13:57018000-57118000	chr13	57018000	57118000	0.402058	0.0314	0.35883	0.19549	0.06219	0	0.07661	0	0	0	0	0
Molaro_MD5_669	chr3:199264663-199364663	chr3	199264663	199364663	0.40209	0.0328	0.38905	0.20212	0.06849	0	0.07254	1	0	1	15	12
Molaro_MD5_1340	chrX:82490348-82590348	chrX	82490348	82590348	0.40264	0	0.83825	0.6665	0.11996	0	0.03286	0	0	0	0	0
Molaro_MD5_665	chr3:159287544-159387544	chr3	159287544	159387544	0.402741	0.02897	0.44314	0.22038	0.03355	0	0.10806	0	0	0	0	0
Molaro_MD5_1237	chrX:57062639-57162639	chrX	57062639	57162639	0.402787	0	0.90598	0.6863	0.16844	0	0.0273	0	0	0	0	0
Molaro_MD5_347	chr15:57996735-58096735	chr15	57996735	58096735	0.402829	0.03437	0.39047	0.17912	0.0413	0	0.11811	0	0	0	1	1
Molaro_MD5_722	chr4:83471303-83571303	chr4	83471303	83571303	0.403053	0.03167	0.50387	0.08095	0.1305	0	0.24865	0	0	0	0	0
Molaro_MD5_234	chr12:34532293-34632293	chr12	34532293	34632293	0.403445	0	0.99885	0.04659	0.0958	0.85583	0.00063	1	1	1	4	6
Molaro_MD5_125	chr11:42869335-42969335	chr11	42869335	42969335	0.403689	0	0.58312	0.28461	0.14898	0	0.09169	1	1	1	0	0
Molaro_MD5_482	chr18:55060134-55160134	chr18	55060134	55160134	0.40422	0.04848	0.48063	0.29686	0.03429	0	0.10426	0	0	0	0	0
Molaro_MD5_710	chr4:52354874-52454874	chr4	52354874	52454874	0.404323	0.0136	0.5573	0.12669	0.06414	0.26062	0.06603	0	0	1	0	0
Molaro_MD5_372	chr16:15294422-15394422	chr16	15294422	15394422	0.404582	0	0.59131	0.07273	0.13485	0	0.32244	0	0	0	17	10
Molaro_MD5_1293	chrX:66898737-66998737	chrX	66898737	66998737	0.404607	0	0.82347	0.64611	0.08197	0	0.06243	0	0	0	0	0
Molaro_MD5_549	chr20:44080499-44180499	chr20	44080499	44180499	0.404777	0.05863	0.39428	0.13638	0.05318	0	0.15018	0	0	0	0	1
Molaro_MD5_92	chr11:20569335-20669335	chr11	20569335	20669335	0.40509	0.03668	0.36693	0.12396	0.07441	0	0.12261	0	0	0	0	0
Molaro_MD5_197	chr11:62850781-62950781	chr11	62850781	62950781	0.405379	0	0.7823	0.7159	0.03153	0	0.01617	0	0	0	0	0
Molaro_MD5_952	chr8:100000-200000	chr8	100000	200000	0.405672	0.01311	0.55008	0.19403	0.18937	0.02261	0.12745	0	0	0	3	2
Molaro_MD5_138	chr1:145826007-145926007	chr1	145826007	145926007	0.405749	0.01077	0.52695	0.28258	0.02524	0	0.16509	0	0	0	3	0
Molaro_MD5_631	chr2:70937571-71037571	chr2	70937571	71037571	0.405806	0.05249	0.49071	0.27036	0.03513	0	0.14129	0	0	0	0	0
Molaro_MD5_736	chr5:135112886-135212886	chr5	135112886	135212886	0.405981	0.00885	0.69357	0.09786	0.06129	0.44808	0.05377	0	1	2	0	0
Molaro_MD5_341	chr15:35096735-35196735	chr15	35096735	35196735	0.406419	0.01468	0.165	0.03755	0.0045	0	0.09068	0	0	0	0	0
Molaro_MD5_588	chr2:156898828-156998828	chr2	156898828	156998828	0.407168	0.02436	0.47205	0.18448	0.06269	0	0.15129	0	0	0	0	0
Molaro_MD5_905	chr7:35177567-35277567	chr7	35177567	35277567	0.407259	0.04784	0.38275	0.21704	0.01234	0	0.09914	0	0	0	0	0
Molaro_MD5_338	chr15:32396735-32496735	chr15	32396735	32496735	0.407446	0.01316	0.34311	0.07587	0.04635	0	0.19105	1	2	2	0	0
Molaro_MD5_525	chr19:60623622-60723622	chr19	60623622	60723622	0.407709	0.12338	0.4838	0.11347	0.04121	0.00858	0.2299	0	1	0	0	0
Molaro_MD5_531	chr19:7211000-7297004	chr19	7211000	7297004	0.407733	0.0190689	0.650958	0.0736594	0.0550672	0	0.443468	0	0	0	0	0
Molaro_MD5_14	chr10:17777110-17877110	chr10	17777110	17877110	0.408164	0	0.46833	0.15803	0.06807	0	0.19269	0	0	0	0	0
Molaro_MD5_821	chr6:26149728-26249728	chr6	26149728	26249728	0.408296	0.01893	0.46389	0.0498	0.15858	0	0.19635	0	0	0	0	0
Molaro_MD5_1341	chrX:82590348-82690348	chrX	82590348	82690348	0.408584	0.01225	0.50516	0.37366	0.0101	0	0.06575	0	0	0	0	0
Molaro_MD5_1351	chrX:95390348-95490348	chrX	95390348	95490348	0.408697	0	0.79389	0.66339	0.07456	0	0.03866	0	0	0	0	0
Molaro_MD5_264	chr13:27318000-27418000	chr13	27318000	27418000	0.408709	0.04878	0.56634	0.26639	0.06807	0	0.18833	0	0	0	0	0
Molaro_MD5_869	chr6:81536548-81636548	chr6	81536548	81636548	0.408767	0	0.66933	0.52299	0.05978	0	0.04491	0	1	0	0	0
Molaro_MD5_930	chr7:63904592-64004592	chr7	63904592	64004592	0.409137	0.00727	0.5475	0.14884	0.08895	0.07789	0.17262	0	0	1	0	0
Molaro_MD5_174	chr11:50469335-50569335	chr11	50469335	50569335	0.409172	0	0.9975	0.04664	0.08823	0.86263	0	0	0	0	8	7
Molaro_MD5_569	chr21:14160000-14260000	chr21	14160000	14260000	0.409635	0.00214	0.59115	0.08433	0.38801	0.00185	0.0784	0	1	0	2	3
Molaro_MD5_290	chr14:32470000-32570000	chr14	32470000	32570000	0.410069	0.01985	0.31981	0.10007	0.05052	0	0.10519	0	0	0	0	1
Molaro_MD5_470	chr18:14300000-14400000	chr18	14300000	14400000	0.410191	0.01051	0.4764	0.05529	0.31135	0.00432	0.06159	0	0	0	0	0
Molaro_MD5_985	chr8:47758052-47858052	chr8	47758052	47858052	0.410487	0	0.79246	0.48973	0.07331	0.16116	0.04987	0	0	0	1	0
Molaro_MD5_883	chr7:102103660-102203660	chr7	102103660	102203660	0.41071	0.01563	0.60487	0.34553	0.04637	0	0.1413	1	1	1	1	0
Molaro_MD5_526	chr19:60723622-60823622	chr19	60723622	60823622	0.410766	0.09083	0.56683	0.11283	0.01712	0.0177	0.31753	0	0	0	0	0
Molaro_MD5_98	chr11:27669335-27769335	chr11	27669335	27769335	0.410867	0.02876	0.35703	0.11306	0.06433	0	0.1255	0	0	0	0	0
Molaro_MD5_182	chr1:153276269-153376269	chr1	153276269	153376269	0.411331	0.11133	0.37649	0.07667	0.01508	0	0.25453	0	0	0	0	0
Molaro_MD5_418	chr16:34930651-35030651	chr16	34930651	35030651	0.411378	0	0.81468	0.30077	0.21495	0.23232	0.03843	0	0	0	0	0
Molaro_MD5_719	chr4:76471303-76571303	chr4	76471303	76571303	0.411508	0	0.63031	0.42602	0.13908	0	0.04448	0	0	0	0	1
Molaro_MD5_521	chr19:53623622-53723622	chr19	53623622	53723622	0.411549	0.08427	0.53818	0.08782	0.04868	0.02039	0.32685	0	0	0	1	0
Molaro_MD5_846	chr6:32049728-32149728	chr6	32049728	32149728	0.411597	0	0.29274	0.05038	0.13297	0	0.07571	0	1	4	0	0
Molaro_MD5_349	chr15:66896735-66996735	chr15	66896735	66996735	0.411865	0.04293	0.59541	0.25905	0.03058	0	0.17992	0	0	0	1	0
Molaro_MD5_240	chr12:36542961-36642961	chr12	36542961	36642961	0.411939	0	0.99823	0.13357	0	0.85554	0.00912	1	2	0	1	0
Molaro_MD5_1185	chrX:139316318-139416318	chrX	139316318	139416318	0.412784	0.03047	0.54071	0.25333	0.10123	0	0.13095	1	1	1	0	0
Molaro_MD5_865	chr6:63736548-63836548	chr6	63736548	63836548	0.413131	0	0.622	0.3199	0.19174	0	0.0458	0	0	0	1	0
Molaro_MD5_245	chr12:47942961-48042961	chr12	47942961	48042961	0.413216	0.09045	0.50476	0.11941	0.02884	0	0.32928	0	1	1	0	0
Molaro_MD5_205	chr1:168876269-168976269	chr1	168876269	168976269	0.413515	0.01299	0.26931	0.11272	0.0245	0	0.0893	0	1	0	0	0
Molaro_MD5_766	chr5:46263000-46363000	chr5	46263000	46363000	0.41363	0	0.99888	0.05914	0	0.93974	0	1	1	1	4	6
Molaro_MD5_760	chr5:43963000-44063000	chr5	43963000	44063000	0.413661	0	0.71426	0.45605	0.17844	0	0.05349	0	0	0	0	0
Molaro_MD5_130	chr1:143383770-143422081	chr1	143383770	143422081	0.413689	0	0.586072	0.348464	0.0361515	0	0.17264	0	0	0	0	0
Molaro_MD5_530	chr19:6911000-7011000	chr19	6911000	7011000	0.413767	0	0.58503	0.16234	0.05707	0	0.27851	0	2	0	11	9
Molaro_MD5_134	chr1:144522081-144544475	chr1	144522081	144544475	0.414203	0.032732	0.497991	0.284273	0.0628293	0	0.120211	0	0	0	0	0
Molaro_MD5_78	chr1:103500669-103600669	chr1	103500669	103600669	0.414332	0	0.52203	0.26948	0.17484	0	0.04892	0	0	0	0	0
Molaro_MD5_843	chr6:29949728-30049728	chr6	29949728	30049728	0.414691	0.03744	0.63611	0.13934	0.3458	0	0.04952	1	3	2	0	0
Molaro_MD5_639	chr2:87737571-87837571	chr2	87737571	87837571	0.414876	0	0.46792	0.19486	0.08747	0	0.12098	1	2	1	1	0
Molaro_MD5_371	chr16:15194422-15294422	chr16	15194422	15294422	0.415289	0	0.57381	0.12822	0.17458	0	0.21486	0	0	0	14	7
Molaro_MD5_577	chr2:131108548-131208548	chr2	131108548	131208548	0.415643	0.01009	0.42744	0.17647	0.10119	0.00733	0.08873	0	0	0	0	0
Molaro_MD5_1236	chrX:56962639-57062639	chrX	56962639	57062639	0.41616	0.00453	0.80287	0.56128	0.15749	0	0.05192	0	0	0	0	0
Molaro_MD5_547	chr20:36780499-36880499	chr20	36780499	36880499	0.416273	0.07785	0.52262	0.17632	0.06976	0	0.23715	0	0	0	0	0
Molaro_MD5_438	chr17:22287133-22387133	chr17	22287133	22387133	0.416468	0.01239	0.55402	0.25963	0.07736	0.02486	0.06973	0	0	0	0	0
Molaro_MD5_1350	chrX:95290348-95390348	chrX	95290348	95390348	0.416518	0	0.67699	0.38861	0.17802	0	0.05389	0	0	0	0	0
Molaro_MD5_661	chr3:140187544-140287544	chr3	140187544	140287544	0.416619	0.03747	0.77492	0.54376	0.07123	0	0.13605	0	0	0	0	1
Molaro_MD5_433	chr17:19043376-19143376	chr17	19043376	19143376	0.416957	0.0193	0.5047	0.09186	0.04062	0	0.33572	0	0	0	0	0
Molaro_MD5_522	chr19:54223622-54323622	chr19	54223622	54323622	0.417051	0.07067	0.43057	0.04896	0.02306	0.00934	0.31293	0	1	0	0	0
Molaro_MD5_836	chr6:28549728-28649728	chr6	28549728	28649728	0.41733	0.00358	0.49215	0.14836	0.16335	0	0.10941	0	0	0	0	0
Molaro_MD5_444	chr17:32299961-32399961	chr17	32299961	32399961	0.417377	0.10758	0.35275	0.10067	0.02124	0	0.19028	0	0	0	1	1
Molaro_MD5_363	chr15:87635477-87735477	chr15	87635477	87735477	0.417747	0.08268	0.29382	0.06422	0.02109	0	0.15006	0	0	0	0	0
Molaro_MD5_698	chr4:30233740-30333740	chr4	30233740	30333740	0.418185	0.04432	0.50456	0.18786	0.17355	0	0.09179	0	0	0	0	0
Molaro_MD5_11	chr10:125841464-125859462	chr10	125841464	125859462	0.418456	0.0977331	0.295588	0.0111679	0.16124	0	0.072008	0	0	0	0	0
Molaro_MD5_1184	chrX:137216318-137316318	chrX	137216318	137316318	0.418484	0	0.62311	0.36058	0.13309	0	0.06688	0	0	0	0	0
Molaro_MD5_435	chr17:21707209-21807209	chr17	21707209	21807209	0.418775	0	0.57476	0.11873	0.04903	0.14508	0.22999	0	0	0	1	2
Molaro_MD5_763	chr5:45963000-46063000	chr5	45963000	46063000	0.418825	0	0.99515	0.11006	0.09134	0.79375	0	0	1	1	1	8
Molaro_MD5_1394	chrY:22108578-22208578	chrY	22108578	22208578	0.418985	0	0.46638	0.08629	0.22242	0.06359	0.06021	0	0	0	0	0
Molaro_MD5_251	chr12:56342961-56442961	chr12	56342961	56442961	0.419049	0.05807	0.51746	0.23833	0.04357	0	0.18832	0	0	0	0	0
Molaro_MD5_984	chr8:47458052-47558052	chr8	47458052	47558052	0.419271	0	0.99758	0.01225	0.10865	0.86697	0.0098	0	1	1	3	0
Molaro_MD5_161	chr11:48269335-48369335	chr11	48269335	48369335	0.419416	0	0.73977	0.44642	0.2182	0	0.0646	0	1	1	4	7
Molaro_MD5_793	chr5:70641398-70741398	chr5	70641398	70741398	0.419505	0	0.40201	0.11838	0.17189	0	0.0669	0	0	0	0	0
Molaro_MD5_23	chr10:27564681-27664681	chr10	27564681	27664681	0.419589	0.02847	0.47322	0.21605	0.02683	0	0.16276	0	1	1	6	5
Molaro_MD5_1333	chrX:79090348-79190348	chrX	79090348	79190348	0.419727	0	0.66259	0.39979	0.20146	0	0.046	0	0	0	0	0
Molaro_MD5_1001	chr8:77709201-77809201	chr8	77709201	77809201	0.419795	0.00811	0.25365	0.14028	0.03996	0	0.04205	0	0	0	0	0
Molaro_MD5_202	chr11:67350781-67450781	chr11	67350781	67450781	0.419925	0	0.78563	0.20454	0.37152	0	0.177	1	0	1	13	14
Molaro_MD5_990	chr8:6800000-6900000	chr8	6800000	6900000	0.420024	0	0.27988	0.12458	0.08234	0	0.05159	0	1	1	2	1
Molaro_MD5_196	chr11:62750781-62850781	chr11	62750781	62850781	0.420071	0	0.71323	0.55519	0.09434	0	0.04008	0	0	0	0	0
Molaro_MD5_296	chr14:53470000-53570000	chr14	53470000	53570000	0.420158	0.03954	0.476	0.27115	0.06632	0	0.10138	0	0	0	0	0
Molaro_MD5_731	chr5:107012886-107112886	chr5	107012886	107112886	0.42073	0.03061	0.4041	0.26484	0.02083	0	0.05868	0	0	0	1	0
Molaro_MD5_500	chr19:24198198-24298198	chr19	24198198	24298198	0.420851	0	0.99714	0.18472	0.14127	0.6648	0.00599	1	1	1	1	1
Molaro_MD5_104	chr11:32369335-32469335	chr11	32369335	32469335	0.421097	0.05358	0.4102	0.09699	0.03097	0	0.24407	0	0	0	0	0
Molaro_MD5_864	chr6:63636548-63736548	chr6	63636548	63736548	0.421552	0	0.69271	0.38065	0.07954	0.15198	0.05679	0	1	1	0	0
Molaro_MD5_862	chr6:62236548-62336548	chr6	62236548	62336548	0.421737	0	0.88366	0.28457	0.06567	0.48611	0.01545	0	2	1	1	1
Molaro_MD5_21	chr10:22664681-22764681	chr10	22664681	22764681	0.422062	0.0303	0.38121	0.18393	0.05258	0	0.10534	0	0	0	0	0
Molaro_MD5_429	chr17:1843376-1943376	chr17	1843376	1943376	0.422465	0.14225	0.28885	0.02912	0.01043	0	0.21588	0	2	1	0	0
Molaro_MD5_810	chr6:137837264-137937264	chr6	137837264	137937264	0.422542	0.03663	0.43812	0.23574	0.07516	0	0.09797	0	0	0	0	0
Molaro_MD5_200	chr11:65350781-65450781	chr11	65350781	65450781	0.422857	0.11019	0.45133	0.1333	0.00416	0	0.28817	0	0	0	1	0
Molaro_MD5_1201	chrX:153732720-153832720	chrX	153732720	153832720	0.422901	0.01574	0.74639	0.47529	0.1837	0	0.06687	0	0	0	0	0
Molaro_MD5_230	chr1:226664469-226764469	chr1	226664469	226764469	0.422935	0.06304	0.53133	0.09614	0.2174	0	0.15279	0	0	0	0	0
Molaro_MD5_249	chr12:53442961-53542961	chr12	53442961	53542961	0.423034	0	0.76601	0.58831	0.1267	0	0.03339	0	0	0	0	0
Molaro_MD5_421	chr1:6385220-6485220	chr1	6385220	6485220	0.423225	0.12924	0.34836	0.06258	0.00803	0	0.24296	0	0	0	0	0
Molaro_MD5_326	chr15:26778746-26878746	chr15	26778746	26878746	0.423229	0.02093	0.40755	0.15175	0.0305	0	0.18836	0	0	0	0	0
Molaro_MD5_70	chr10:88941464-89041464	chr10	88941464	89041464	0.423677	0.00269	0.57033	0.25891	0.1417	0	0.13541	0	0	2	5	8
Molaro_MD5_610	chr22:15327850-15427850	chr22	15327850	15427850	0.424077	0.0106	0.69353	0.30799	0.08134	0.00689	0.14402	0	0	0	9	12
Molaro_MD5_1240	chrX:57362639-57462639	chrX	57362639	57462639	0.424103	0	0.89899	0.75701	0.10541	0	0.0182	0	0	0	0	0
Molaro_MD5_302	chr15:100067672-100167672	chr15	100067672	100167672	0.424657	0.13821	0.3428	0.09778	0.08143	0	0.1243	0	0	1	9	5
Molaro_MD5_587	chr2:156798828-156898828	chr2	156798828	156898828	0.424742	0.03661	0.43498	0.25197	0.03769	0	0.08694	0	0	0	0	0
Molaro_MD5_870	chr6:85436548-85536548	chr6	85436548	85536548	0.424834	0.0143	0.37964	0.15052	0.11995	0	0.0672	0	0	0	0	0
Molaro_MD5_320	chr15:21116294-21216294	chr15	21116294	21216294	0.42493	0	0.43805	0.0777	0.04303	0	0.26545	0	1	1	3	1
Molaro_MD5_351	chr15:80296735-80396735	chr15	80296735	80396735	0.425144	0.01032	0.48159	0.26161	0.02793	0	0.14236	0	0	0	1	1
Molaro_MD5_220	chr12:112314874-112414874	chr12	112314874	112414874	0.42517	0.09407	0.51123	0.09509	0.08811	0	0.24862	0	0	0	0	0
Molaro_MD5_350	chr15:74396735-74496735	chr15	74396735	74496735	0.425187	0.06069	0.40778	0.1708	0.04802	0	0.15956	0	0	0	0	0
Molaro_MD5_1366	chrY:12508578-12608578	chrY	12508578	12608578	0.42524	0.01462	0.53738	0.10543	0.24023	0	0.08926	0	0	0	0	0
Molaro_MD5_199	chr11:65050781-65150781	chr11	65050781	65150781	0.425273	0.12758	0.27902	0.06011	0.00625	0	0.1913	0	0	0	0	1
Molaro_MD5_434	chr17:20643376-20743376	chr17	20643376	20743376	0.42537	0.03093	0.46607	0.13454	0.06642	0.02788	0.18927	0	0	0	0	0
Molaro_MD5_871	chr6:86536548-86636548	chr6	86536548	86636548	0.425558	0	0.8912	0.61517	0.1929	0	0.03511	0	0	0	0	0
Molaro_MD5_678	chr3:90375833-90475833	chr3	90375833	90475833	0.425595	0	0.91741	0.26256	0.02899	0.58112	0.0386	0	0	0	0	2
Molaro_MD5_409	chr16:33194422-33294422	chr16	33194422	33294422	0.425615	0.03109	0.54373	0.08058	0.04739	0.01642	0.21356	1	0	0	0	0
Molaro_MD5_770	chr5:50241398-50341398	chr5	50241398	50341398	0.426031	0.00652	0.40623	0.16103	0.09142	0	0.0821	0	1	1	0	0
Molaro_MD5_691	chr4:14533740-14633740	chr4	14533740	14633740	0.426199	0.03702	0.52316	0.2768	0.05668	0	0.08406	0	0	0	0	0
Molaro_MD5_851	chr6:50749728-50849728	chr6	50749728	50849728	0.426396	0.01106	0.29048	0.13796	0.03397	0	0.07737	0	0	0	0	0
Molaro_MD5_219	chr12:106741940-106841940	chr12	106741940	106841940	0.426649	0.01601	0.45786	0.1708	0.12239	0	0.11329	0	0	0	0	0
Molaro_MD5_814	chr6:160032649-160132649	chr6	160032649	160132649	0.42698	0.06057	0.43177	0.15411	0.0204	0	0.2103	0	0	0	0	0
Molaro_MD5_689	chr4:133071303-133171303	chr4	133071303	133171303	0.427057	0.00859	0.48709	0.23316	0.07823	0.01921	0.09589	0	0	0	0	0
Molaro_MD5_415	chr16:34230651-34330651	chr16	34230651	34330651	0.427065	0.01365	0.47158	0.33275	0.04631	0.02952	0.03906	1	1	1	0	0
Molaro_MD5_1419	chrY:4928238-5028238	chrY	4928238	5028238	0.427134	0.00829	0.33617	0.20887	0.02809	0	0.07419	0	0	0	0	0
Molaro_MD5_1343	chrX:84690348-84790348	chrX	84690348	84790348	0.427269	0	0.84758	0.66246	0.11704	0	0.04014	0	0	0	0	0
Molaro_MD5_884	chr7:113503660-113603660	chr7	113503660	113603660	0.427474	0.02871	0.36014	0.12719	0.08755	0	0.07868	0	0	0	0	0
Molaro_MD5_1199	chrX:153232720-153332720	chrX	153232720	153332720	0.427506	0.11393	0.25462	0.04866	0.00942	0.00151	0.18036	0	0	0	0	0
Molaro_MD5_450	chr17:40901721-41001721	chr17	40901721	41001721	0.427922	0.00758	0.46481	0.13244	0.02586	0	0.26786	1	2	3	0	0
Molaro_MD5_492	chr19:12798198-12898198	chr19	12798198	12898198	0.428327	0.07592	0.52851	0.06663	0.01476	0	0.41921	0	0	0	0	0
Molaro_MD5_541	chr20:26108000-26208000	chr20	26108000	26208000	0.428331	0.0171	0.47476	0.23375	0.07421	0.027	0.08115	0	0	0	1	1
Molaro_MD5_288	chr14:20170000-20270000	chr14	20170000	20270000	0.428811	0.00971	0.52284	0.07257	0.26912	0	0.1242	0	0	1	1	0
Molaro_MD5_168	chr11:49669335-49769335	chr11	49669335	49769335	0.429249	0	0.65284	0.37828	0.13828	0	0.06551	2	2	2	1	1
Molaro_MD5_1374	chrY:17008578-17108578	chrY	17008578	17108578	0.4302	0	0.60215	0.2263	0.23211	0	0.09208	0	0	0	0	0
Molaro_MD5_333	chr15:30196735-30296735	chr15	30196735	30296735	0.430207	0.00498	0.54404	0.31282	0.1198	0	0.08547	1	3	3	34	27
Molaro_MD5_627	chr2:5683316-5783316	chr2	5683316	5783316	0.430365	0.04901	0.36711	0.13264	0.0719	0	0.09058	0	0	0	0	0
Molaro_MD5_430	chr17:18443376-18543376	chr17	18443376	18543376	0.430376	0.02885	0.43484	0.1643	0.04373	0.00173	0.16458	1	2	0	1	1
Molaro_MD5_463	chr17:63685323-63785323	chr17	63685323	63785323	0.430431	0.05975	0.48261	0.10887	0.05747	0	0.2679	0	1	0	0	1
Molaro_MD5_203	chr1:16779749-16879749	chr1	16779749	16879749	0.430466	0.04119	0.39774	0.10882	0.07007	0	0.19073	0	1	0	18	18
Molaro_MD5_585	chr21:36960000-37060000	chr21	36960000	37060000	0.43055	0.10468	0.29702	0.08247	0.0437	0	0.13454	0	0	0	0	0
Molaro_MD5_749	chr5:177223020-177323020	chr5	177223020	177323020	0.430603	0.02038	0.6075	0.29483	0.11698	0	0.17207	0	1	1	0	0
Molaro_MD5_812	chr6:150337264-150437264	chr6	150337264	150437264	0.43085	0.04004	0.42583	0.17274	0.10482	0.02125	0.09712	0	1	1	0	0
Molaro_MD5_967	chr8:140151003-140251003	chr8	140151003	140251003	0.43088	0	0.34973	0.15584	0.13577	0	0.04126	0	1	0	0	0
Molaro_MD5_519	chr19:50823622-50923622	chr19	50823622	50923622	0.430947	0.04395	0.62439	0.04995	0.00343	0	0.52332	0	0	0	0	0
Molaro_MD5_377	chr16:18094422-18194422	chr16	18094422	18194422	0.431082	0	0.53201	0.20738	0.10211	0	0.17036	0	0	0	9	11
Molaro_MD5_1176	chrX:128216318-128316318	chrX	128216318	128316318	0.431169	0	0.73101	0.56075	0.08182	0	0.06395	0	0	0	0	0
Molaro_MD5_1426	chrY:8128238-8228238	chrY	8128238	8228238	0.431766	0.00333	0.505	0.1878	0.18354	0	0.08291	0	0	0	0	0
Molaro_MD5_1027	chr9:39000000-39100000	chr9	39000000	39100000	0.431815	0.00317	0.56752	0.30468	0.08178	0	0.1518	1	0	0	10	11
Molaro_MD5_1337	chrX:80790348-80890348	chrX	80790348	80890348	0.432066	0	0.82581	0.65004	0.11512	0	0.03615	0	0	0	0	0
Molaro_MD5_914	chr7:5877567-5977567	chr7	5877567	5977567	0.432424	0.00922	0.56743	0.04665	0.01844	0	0.46402	0	0	0	0	1
Molaro_MD5_1207	chrX:36828238-36928238	chrX	36828238	36928238	0.432424	0.02433	0.55429	0.28536	0.14379	0	0.06456	0	0	0	0	0
Molaro_MD5_402	chr16:32494422-32594422	chr16	32494422	32594422	0.432481	0.01224	0.51908	0.1969	0.02513	0.14646	0.10062	1	1	1	0	0
Molaro_MD5_935	chr7:6777567-6877567	chr7	6777567	6877567	0.432792	0.01679	0.59733	0.05643	0.07328	0.11044	0.32276	1	0	0	2	3
Molaro_MD5_877	chr6:89836548-89936548	chr6	89836548	89936548	0.432799	0.03525	0.48643	0.07363	0.06652	0	0.29584	0	1	0	0	0
Molaro_MD5_673	chr3:62235000-62335000	chr3	62235000	62335000	0.432851	0.04142	0.32247	0.1507	0.02702	0	0.11087	0	0	0	0	0
Molaro_MD5_1339	chrX:81890348-81990348	chrX	81890348	81990348	0.433325	0	0.74415	0.34722	0.28197	0	0.07086	0	0	0	0	0
Molaro_MD5_195	chr11:62550781-62650781	chr11	62550781	62650781	0.433479	0	0.79932	0.62455	0.08451	0	0.05728	0	0	0	0	0
Molaro_MD5_910	chr7:57705418-57805418	chr7	57705418	57805418	0.433626	0	0.57639	0.25107	0.12369	0.06204	0.09363	1	0	0	1	3
Molaro_MD5_123	chr11:4269335-4369335	chr11	4269335	4369335	0.433685	0	0.62777	0.3857	0.11524	0	0.06706	1	0	0	7	10
Molaro_MD5_545	chr20:28233230-28267569	chr20	28233230	28267569	0.433732	0	0.56114	0.247911	0.106264	0	0.0883835	0	0	0	0	1
Molaro_MD5_321	chr15:24616294-24687593	chr15	24616294	24687593	0.433824	0.0331702	0.524874	0.301743	0.0745592	0	0.099244	0	0	0	1	0
Molaro_MD5_358	chr15:80976700-81076700	chr15	80976700	81076700	0.434021	0.02042	0.43484	0.16432	0.00662	0	0.19713	0	0	0	1	0
Molaro_MD5_224	chr1:212148844-212248844	chr1	212148844	212248844	0.434153	0.02342	0.23142	0.09702	0.03744	0	0.05649	0	0	0	0	0
Molaro_MD5_929	chr7:62804592-62904592	chr7	62804592	62904592	0.434297	0.04944	0.47559	0.13415	0.046	0	0.25968	0	0	0	0	0
Molaro_MD5_963	chr8:12599352-12699352	chr8	12599352	12699352	0.43435	0.01953	0.51358	0.13684	0.13381	0.09396	0.09754	1	0	0	0	1
Molaro_MD5_799	chr5:98112886-98212886	chr5	98112886	98212886	0.434385	0.03321	0.49227	0.241	0.09678	0	0.11056	1	1	1	0	0
Molaro_MD5_1305	chrX:73998737-74098737	chrX	73998737	74098737	0.434516	0.01324	0.65248	0.48903	0.08105	0	0.05808	0	0	0	0	0
Molaro_MD5_515	chr19:47423622-47523622	chr19	47423622	47523622	0.434824	0.10794	0.35319	0.03283	0.00054	0.00612	0.28692	0	1	0	1	0
Molaro_MD5_835	chr6:27949728-28049728	chr6	27949728	28049728	0.435095	0.00941	0.53032	0.20868	0.14366	0	0.14621	0	0	0	0	0
Molaro_MD5_466	chr17:7643376-7743376	chr17	7643376	7743376	0.435238	0.09795	0.34557	0.09679	0.01335	0	0.18821	0	0	0	0	0
Molaro_MD5_685	chr4:126371303-126471303	chr4	126371303	126471303	0.435627	0.03035	0.48532	0.28318	0.05288	0	0.055	0	0	0	0	0
Molaro_MD5_717	chr4:73911854-74011854	chr4	73911854	74011854	0.435694	0	0.7239	0.48712	0.15004	0	0.04072	0	0	0	0	0
Molaro_MD5_391	chr16:28694422-28794422	chr16	28694422	28794422	0.435729	0.03797	0.6217	0.04906	0.05734	0	0.45314	0	0	0	3	0
Molaro_MD5_1143	chr9:95718616-95818616	chr9	95718616	95818616	0.435741	0.0874	0.56488	0.18979	0.23657	0	0.08959	0	1	0	0	0
Molaro_MD5_253	chr12:84141940-84241940	chr12	84141940	84241940	0.435897	0.00822	0.29388	0.1698	0.02849	0	0.05486	0	0	0	0	0
Molaro_MD5_6	chr10:104141464-104241464	chr10	104141464	104241464	0.436115	0.07888	0.40513	0.06033	0.03261	0	0.28275	0	0	0	0	0
Molaro_MD5_849	chr6:32949728-33049728	chr6	32949728	33049728	0.436293	0.03552	0.54331	0.28466	0.04206	0	0.12431	0	0	0	0	0
Molaro_MD5_638	chr2:87637571-87737571	chr2	87637571	87737571	0.436503	0	0.41537	0.22774	0.08083	0	0.08439	1	3	1	0	0
Molaro_MD5_226	chr1:215348844-215448844	chr1	215348844	215448844	0.436598	0.0217	0.49881	0.26564	0.09718	0	0.08487	1	1	0	1	2
Molaro_MD5_906	chr7:50307949-50338125	chr7	50307949	50338125	0.436994	0.0438428	0.172819	0.043412	0.0031151	0	0.0857967	0	0	0	0	1
Molaro_MD5_263	chr13:27218000-27318000	chr13	27218000	27318000	0.437084	0.02981	0.45348	0.14781	0.07965	0	0.16932	0	0	0	0	0
Molaro_MD5_223	chr12:113514874-113614874	chr12	113514874	113614874	0.437094	0.05994	0.45938	0.07278	0.05546	0	0.27531	0	1	0	0	0
Molaro_MD5_1012	chr9:1000000-1100000	chr9	1000000	1100000	0.43722	0.02262	0.44041	0.20851	0.0302	0	0.14141	0	0	0	1	0
Molaro_MD5_794	chr5:72541398-72641398	chr5	72541398	72641398	0.437394	0.04252	0.36227	0.18882	0.05285	0	0.08432	0	0	0	0	0
Molaro_MD5_1327	chrX:77390348-77490348	chrX	77390348	77490348	0.437438	0	0.73347	0.60074	0.05448	0	0.05364	0	0	0	0	0
Molaro_MD5_1349	chrX:94490348-94590348	chrX	94490348	94590348	0.437576	0	0.68021	0.48153	0.13036	0	0.02634	0	1	0	0	0
Molaro_MD5_1023	chr9:34600000-34700000	chr9	34600000	34700000	0.437669	0.04405	0.40414	0.07544	0.10723	0	0.18058	0	0	0	1	0
Molaro_MD5_76	chr10:96841464-96941464	chr10	96841464	96941464	0.437783	0.00542	0.81549	0.57342	0.20112	0	0.02701	0	2	1	0	0
Molaro_MD5_127	chr11:43069335-43169335	chr11	43069335	43169335	0.437833	0	0.68727	0.21444	0.16257	0.17055	0.0832	0	0	0	0	0
Molaro_MD5_265	chr13:27418000-27518000	chr13	27418000	27518000	0.437878	0.08427	0.43887	0.09291	0.03948	0	0.27067	0	0	0	0	0
Molaro_MD5_32	chr10:42016693-42116693	chr10	42016693	42116693	0.438414	0.01822	0.66214	0.28573	0.08537	0.06434	0.1285	0	0	0	0	0
Molaro_MD5_894	chr7:149654917-149754917	chr7	149654917	149754917	0.438689	0.08457	0.41157	0.12457	0.07402	0	0.16439	0	0	0	0	0
Molaro_MD5_1215	chrX:51340913-51440913	chrX	51340913	51440913	0.438756	0.00926	0.72947	0.53847	0.049	0	0.10876	0	0	0	0	0
Molaro_MD5_256	chr13:109208325-109308325	chr13	109208325	109308325	0.438881	0.05714	0.30444	0.17024	0.04697	0	0.05618	0	1	1	0	0
Molaro_MD5_1385	chrY:20208578-20308578	chrY	20208578	20308578	0.439059	0	0.70541	0.46191	0.17976	0	0.03494	0	0	0	0	0
Molaro_MD5_666	chr3:170787544-170887544	chr3	170787544	170887544	0.439185	0.02538	0.27997	0.10871	0.02617	0	0.08742	0	0	0	0	0
Molaro_MD5_423	chr16:47843302-47943302	chr16	47843302	47943302	0.439391	0.04351	0.43613	0.25278	0.06569	0	0.08134	0	1	0	1	0
Molaro_MD5_893	chr7:149354917-149454917	chr7	149354917	149454917	0.439472	0.02067	0.28015	0.10679	0.07388	0	0.07364	1	0	0	2	2
Molaro_MD5_499	chr19:24098198-24198198	chr19	24098198	24198198	0.439539	0	0.76318	0.24965	0.08721	0.31569	0.07097	0	0	0	1	0
Molaro_MD5_949	chr7:76403660-76503660	chr7	76403660	76503660	0.440013	0.00836	0.49996	0.04605	0.05439	0	0.34573	0	0	0	0	0
Molaro_MD5_1018	chr9:132512881-132612881	chr9	132512881	132612881	0.440067	0.10394	0.5349	0.10731	0.03032	0	0.36198	0	0	0	0	0
Molaro_MD5_155	chr1:147671084-147726269	chr1	147671084	147726269	0.440068	0	0.595506	0.0898433	0.108218	0	0.252931	0	1	2	0	0
Molaro_MD5_734	chr5:132112886-132212886	chr5	132112886	132212886	0.440233	0.06219	0.38146	0.1267	0.0473	0	0.17809	0	0	0	0	0
Molaro_MD5_1336	chrX:80590348-80690348	chrX	80590348	80690348	0.440422	0	0.84103	0.71834	0.06447	0	0.03207	0	0	0	0	0
Molaro_MD5_378	chr16:18194422-18294422	chr16	18194422	18294422	0.440492	0	0.6013	0.07894	0.22089	0	0.23137	0	0	0	11	16
Molaro_MD5_579	chr2:132108548-132208548	chr2	132108548	132208548	0.440494	0.02211	0.42179	0.2918	0.03228	0	0.07573	0	0	0	0	0
Molaro_MD5_1330	chrX:77990348-78090348	chrX	77990348	78090348	0.440892	0	0.7341	0.55804	0.05515	0	0.05474	0	0	0	0	0
Molaro_MD5_417	chr16:34830651-34930651	chr16	34830651	34930651	0.44105	0	0.74376	0.15111	0.18947	0.34213	0.02458	1	0	0	0	0
Molaro_MD5_1174	chrX:121916318-122016318	chrX	121916318	122016318	0.441469	0	0.55049	0.33997	0.06699	0	0.06979	0	0	0	0	0
Molaro_MD5_1156	chrX:108090348-108190348	chrX	108090348	108190348	0.44173	0	0.7871	0.66233	0.03401	0	0.05218	0	0	0	0	0
Molaro_MD5_805	chr6:118237264-118337264	chr6	118237264	118337264	0.44188	0.01769	0.71949	0.47231	0.14073	0	0.05823	0	0	0	1	0
Molaro_MD5_903	chr7:28877567-28977567	chr7	28877567	28977567	0.44196	0.03236	0.49215	0.22424	0.04903	0	0.1249	0	0	1	0	0
Molaro_MD5_494	chr19:1411000-1511000	chr19	1411000	1511000	0.442034	0.18209	0.43938	0.02865	0.01269	0	0.33522	0	1	0	0	2
Molaro_MD5_191	chr11:59050781-59150781	chr11	59050781	59150781	0.442067	0.00857	0.53189	0.12477	0.06663	0	0.27958	0	0	0	0	0
Molaro_MD5_364	chr1:59000669-59100669	chr1	59000669	59100669	0.442447	0.04318	0.43218	0.13479	0.1059	0	0.15114	0	1	0	0	0
Molaro_MD5_578	chr2:131708548-131808548	chr2	131708548	131808548	0.442948	0.00692	0.38331	0.15003	0.09638	0.01033	0.08409	0	0	0	4	0
Molaro_MD5_169	chr11:49769335-49869335	chr11	49769335	49869335	0.442949	0.01697	0.35536	0.1747	0.01339	0.04416	0.04962	0	0	0	2	1
Molaro_MD5_1308	chrX:74698737-74798737	chrX	74698737	74798737	0.443038	0	0.75071	0.55726	0.16011	0	0.02204	0	0	0	0	0
Molaro_MD5_1008	chr8:88351003-88451003	chr8	88351003	88451003	0.443106	0	0.6332	0.46491	0.086	0	0.05285	0	0	0	0	0
Molaro_MD5_387	chr16:28194422-28294422	chr16	28194422	28294422	0.44311	0.03522	0.55644	0.08106	0.06596	0	0.37404	0	1	1	1	0
Molaro_MD5_806	chr6:126037264-126137264	chr6	126037264	126137264	0.443226	0.03095	0.47453	0.23991	0.08647	0	0.08206	0	0	0	0	0
Molaro_MD5_1262	chrX:62698737-62798737	chrX	62698737	62798737	0.443566	0	0.78282	0.57483	0.13453	0	0.04221	0	0	0	0	0
Molaro_MD5_544	chr20:28133230-28233230	chr20	28133230	28233230	0.443572	0.02262	0.4608	0.17526	0.0701	0.01591	0.13463	0	0	0	0	4
Molaro_MD5_532	chr19:7802004-7902004	chr19	7802004	7902004	0.44389	0.13282	0.34807	0.03493	0.00543	0	0.25298	0	0	0	0	0
Molaro_MD5_342	chr15:38496735-38596735	chr15	38496735	38596735	0.444362	0.03857	0.40744	0.1118	0.01862	0	0.24937	0	0	0	0	0
Molaro_MD5_642	chr2:89561551-89661551	chr2	89561551	89661551	0.444589	0	0.3876	0.14642	0.14824	0	0.04884	1	0	4	0	0
Molaro_MD5_439	chr17:22387133-22487133	chr17	22387133	22487133	0.444648	0	0.57039	0.34984	0.05712	0.02797	0.09095	0	0	0	0	0
Molaro_MD5_535	chr19:9698198-9798198	chr19	9698198	9798198	0.444727	0.03214	0.7569	0.09331	0.27297	0	0.36424	0	1	0	0	0
Molaro_MD5_1164	chrX:115173924-115273924	chrX	115173924	115273924	0.445202	0	0.75058	0.59791	0.09414	0	0.04206	0	0	0	0	0
Molaro_MD5_210	chr11:89078026-89178026	chr11	89078026	89178026	0.445328	0.01683	0.3667	0.21797	0.01265	0	0.0902	0	0	1	5	1
Molaro_MD5_695	chr4:190425054-190525054	chr4	190425054	190525054	0.445347	0.03253	0.57163	0.31931	0.12467	0	0.06458	1	1	1	5	6
Molaro_MD5_451	chr17:41601721-41701721	chr17	41601721	41701721	0.445389	0.03693	0.56566	0.10043	0.03639	0	0.35691	1	2	3	0	0
Molaro_MD5_743	chr5:170623020-170723020	chr5	170623020	170723020	0.445594	0.06771	0.4411	0.10027	0.06169	0	0.25392	0	0	0	0	0
Molaro_MD5_911	chr7:57805418-57905418	chr7	57805418	57905418	0.445748	0.00513	0.64641	0.11303	0.06367	0.23679	0.17585	1	0	0	1	3
Molaro_MD5_536	chr20:208000-308000	chr20	208000	308000	0.445954	0.06952	0.63828	0.1793	0.07583	0	0.33462	0	1	0	0	0
Molaro_MD5_668	chr3:18435000-18535000	chr3	18435000	18535000	0.446254	0.02474	0.34699	0.15825	0.07765	0	0.04516	0	0	0	0	0
Molaro_MD5_498	chr19:23898198-23998198	chr19	23898198	23998198	0.446439	0.00302	0.61568	0.17059	0.08315	0.14275	0.12444	0	0	0	2	0
Molaro_MD5_345	chr15:43196735-43296735	chr15	43196735	43296735	0.446485	0.04667	0.34435	0.07707	0.0392	0	0.17806	0	0	0	0	2
Molaro_MD5_1234	chrX:56762639-56862639	chrX	56762639	56862639	0.446542	0	0.40595	0.26892	0.02844	0	0.04043	0	0	0	0	0
Molaro_MD5_908	chr7:57105418-57205418	chr7	57105418	57205418	0.446702	0	0.53834	0.18077	0.05365	0	0.23462	0	0	0	0	1
Molaro_MD5_84	chr11:10269335-10369335	chr11	10269335	10369335	0.446975	0.04726	0.51534	0.23782	0.10582	0	0.12942	0	0	0	0	0
Molaro_MD5_209	chr11:750000-850000	chr11	750000	850000	0.447093	0.1617	0.21776	0.01822	0.00417	0	0.17254	0	0	0	1	0
Molaro_MD5_830	chr6:27449728-27549728	chr6	27449728	27549728	0.447174	0.01322	0.58798	0.22928	0.17171	0	0.13743	0	0	0	0	0
Molaro_MD5_573	chr2:130508548-130608548	chr2	130508548	130608548	0.447211	0.01007	0.40508	0.15621	0.08704	0.03826	0.07876	1	0	0	1	3
Molaro_MD5_459	chr17:4743376-4843376	chr17	4743376	4843376	0.44723	0.10219	0.41048	0.06351	0.02024	0	0.30576	0	0	0	1	0
Molaro_MD5_533	chr1:98200669-98300669	chr1	98200669	98300669	0.447268	0.01726	0.22749	0.07727	0.02549	0	0.08053	0	0	0	0	0
Molaro_MD5_1278	chrX:64998737-65098737	chrX	64998737	65098737	0.447274	0	0.7799	0.55496	0.10318	0	0.09804	0	0	0	0	0
Molaro_MD5_495	chr19:17198198-17298198	chr19	17198198	17298198	0.447588	0.07848	0.49219	0.03538	0.01611	0	0.41028	0	1	0	0	0
Molaro_MD5_225	chr12:12732293-12832293	chr12	12732293	12832293	0.447636	0.04703	0.48736	0.11905	0.06207	0	0.25618	0	0	1	0	0
Molaro_MD5_896	chr7:155217899-155317899	chr7	155217899	155317899	0.447661	0.07756	0.18362	0.05287	0.00825	0	0.06255	0	0	0	0	0
Molaro_MD5_1189	chrX:148165010-148265010	chrX	148165010	148265010	0.447711	0	0.57313	0.24197	0.21948	0	0.077	0	0	0	0	0
Molaro_MD5_590	chr2:170298828-170398828	chr2	170298828	170398828	0.447744	0.02718	0.53692	0.11315	0.07791	0	0.26085	0	0	0	1	0
Molaro_MD5_844	chr6:30049728-30149728	chr6	30049728	30149728	0.447864	0.02771	0.53443	0.25964	0.14319	0	0.08858	0	0	0	0	1
Molaro_MD5_1192	chrX:151532720-151632720	chrX	151532720	151632720	0.448042	0.01006	0.49994	0.32498	0.10407	0	0.03366	0	0	0	0	0
Molaro_MD5_7	chr10:111941464-112041464	chr10	111941464	112041464	0.448293	0.03936	0.34516	0.1169	0.00705	0	0.14191	0	0	0	0	0
Molaro_MD5_389	chr16:28494422-28594422	chr16	28494422	28594422	0.448493	0.01475	0.55523	0.07679	0.07749	0	0.36054	0	1	2	2	0
Molaro_MD5_483	chr18:5800000-5900000	chr18	5800000	5900000	0.448576	0.02773	0.40674	0.2048	0.09757	0	0.06115	0	0	0	0	0
Molaro_MD5_343	chr15:41596735-41696735	chr15	41596735	41696735	0.448697	0.01046	0.34845	0.0837	0.00536	0	0.23837	1	1	1	1	1
Molaro_MD5_649	chr2:95489898-95589898	chr2	95489898	95589898	0.448796	0.01423	0.35997	0.12049	0.04794	0.03462	0.11602	0	0	0	0	1
Molaro_MD5_972	chr8:24781632-24881632	chr8	24781632	24881632	0.448959	0.03436	0.38792	0.11597	0.11434	0	0.11855	0	0	0	0	0
Molaro_MD5_1314	chrX:75298737-75398737	chrX	75298737	75398737	0.448995	0	0.8259	0.65024	0.08298	0	0.0532	0	0	0	0	0
Molaro_MD5_802	chr6:101937264-102037264	chr6	101937264	102037264	0.449035	0.02017	0.22612	0.08153	0.04943	0	0.05998	0	0	0	0	1
Molaro_MD5_995	chr8:72609201-72709201	chr8	72609201	72709201	0.449242	0.0196	0.38406	0.26677	0.03701	0	0.06136	0	0	0	0	0
Molaro_MD5_47	chr10:48225713-48325713	chr10	48225713	48325713	0.449262	0	0.41606	0.19496	0.10859	0	0.07059	0	0	0	1	0
Molaro_MD5_1144	chr9:99618616-99718616	chr9	99618616	99718616	0.449332	0.03989	0.54374	0.26174	0.04704	0	0.18084	0	0	0	0	0
Molaro_MD5_327	chr15:28096735-28196735	chr15	28096735	28196735	0.449355	0.01296	0.48055	0.22915	0.04685	0	0.16786	0	0	0	5	0
Molaro_MD5_4	chr10:102841464-102941464	chr10	102841464	102941464	0.449434	0.04812	0.44593	0.11042	0.10738	0	0.19629	0	0	0	0	0
Molaro_MD5_671	chr3:50235000-50335000	chr3	50235000	50335000	0.449451	0.08042	0.32942	0.04332	0.0274	0	0.2243	0	1	0	0	1
Molaro_MD5_584	chr21:33260000-33360000	chr21	33260000	33360000	0.449592	0.06807	0.39766	0.12526	0.12995	0	0.10424	0	0	0	0	0
Molaro_MD5_551	chr2:106396847-106496847	chr2	106396847	106496847	0.449711	0.02828	0.44486	0.10341	0.02573	0	0.2604	0	0	0	2	2
Molaro_MD5_477	chr18:29964896-30064896	chr18	29964896	30064896	0.44974	0.02304	0.5774	0.4211	0.04685	0	0.056	0	0	0	0	0
Molaro_MD5_1425	chrY:6528238-6628238	chrY	6528238	6628238	0.449751	0	0.86696	0.62951	0.19261	0	0.02255	1	0	0	0	0
Molaro_MD5_246	chr1:2511231-2611231	chr1	2511231	2611231	0.44987	0.02476	0.24686	0.10236	0.06199	0	0.05602	0	0	0	0	0
Molaro_MD5_475	chr18:17964896-18064896	chr18	17964896	18064896	0.450029	0.07993	0.35458	0.06645	0.01898	0	0.22647	0	0	0	0	1
Molaro_MD5_131	chr11:43469335-43569335	chr11	43469335	43569335	0.450084	0.02897	0.3935	0.13251	0.07788	0	0.12141	0	0	0	0	0
Molaro_MD5_633	chr2:73237571-73337571	chr2	73237571	73337571	0.450106	0.05814	0.43471	0.11117	0.04704	0	0.2381	0	0	0	0	0
Molaro_MD5_757	chr5:41863000-41963000	chr5	41863000	41963000	0.450245	0.02237	0.43617	0.1962	0.12882	0	0.07671	0	1	1	0	0
Molaro_MD5_965	chr8:132251003-132351003	chr8	132251003	132351003	0.450276	0	0.65256	0.41016	0.09224	0	0.09179	0	0	0	0	0
Molaro_MD5_662	chr3:145087544-145187544	chr3	145087544	145187544	0.450336	0.02546	0.51833	0.27719	0.1043	0	0.06767	0	0	0	0	0
Molaro_MD5_845	chr6:3105000-3205000	chr6	3105000	3205000	0.450534	0.05457	0.54862	0.11812	0.21172	0	0.16716	0	0	1	0	0
Molaro_MD5_1280	chrX:65298737-65398737	chrX	65298737	65398737	0.450867	0	0.70052	0.49611	0.09372	0	0.08605	0	0	0	0	0
Molaro_MD5_1142	chr9:91025288-91125288	chr9	91025288	91125288	0.45103	0.0189	0.60605	0.23658	0.20003	0	0.11574	0	1	0	0	0
Molaro_MD5_755	chr5:34263000-34363000	chr5	34263000	34363000	0.451071	0	0.57717	0.21883	0.22739	0	0.0571	0	0	1	0	1
Molaro_MD5_1152	chrX:103690348-103790348	chrX	103690348	103790348	0.451126	0.00866	0.62881	0.51021	0.03161	0	0.05482	0	0	0	0	0
Molaro_MD5_747	chr5:177023020-177123020	chr5	177023020	177123020	0.45114	0.00891	0.52799	0.20923	0.12557	0.00206	0.14837	1	0	0	0	0
Molaro_MD5_868	chr6:79536548-79636548	chr6	79536548	79636548	0.451219	0.00598	0.65462	0.41908	0.12786	0	0.06879	1	1	1	0	0
Molaro_MD5_216	chr1:205748844-205848844	chr1	205748844	205848844	0.451267	0	0.49516	0.2185	0.07219	0	0.10911	0	2	3	0	0
Molaro_MD5_1389	chrY:20908578-21008578	chrY	20908578	21008578	0.451518	0	0.85626	0.46438	0.32459	0	0.04661	0	0	0	0	0
Molaro_MD5_1249	chrX:58362639-58462639	chrX	58362639	58462639	0.451664	0	0.99732	0.07283	0	0.92138	0.00311	0	0	0	0	0
Molaro_MD5_574	chr2:130808548-130908548	chr2	130808548	130908548	0.451812	0.04905	0.45959	0.2058	0.07216	0	0.15068	0	0	0	3	4
Molaro_MD5_623	chr22:22639431-22739431	chr22	22639431	22739431	0.4519	0.03456	0.48013	0.115	0.05971	0	0.25175	2	1	3	1	3
Molaro_MD5_1161	chrX:114773924-114873924	chrX	114773924	114873924	0.451925	0.07938	0.54916	0.1418	0.07175	0	0.3003	0	0	0	0	0
Molaro_MD5_527	chr19:62723622-62823622	chr19	62723622	62823622	0.45215	0.04017	0.47207	0.1191	0.19181	0	0.12442	0	1	1	0	1
Molaro_MD5_1266	chrX:63298737-63398737	chrX	63298737	63398737	0.452689	0.01992	0.60246	0.38713	0.12907	0	0.06624	0	0	0	0	0
Molaro_MD5_484	chr18:70962333-71062333	chr18	70962333	71062333	0.453061	0.04342	0.31955	0.12803	0.06864	0	0.06846	0	0	0	0	1
Molaro_MD5_1009	chr8:88451003-88551003	chr8	88451003	88551003	0.453089	0	0.59185	0.45982	0.04746	0	0.03789	0	0	0	0	1
Molaro_MD5_581	chr2:132508548-132608548	chr2	132508548	132608548	0.453265	0.00997	0.64247	0.3327	0.08369	0.09901	0.08903	0	0	0	0	0
Molaro_MD5_632	chr2:72937571-73037571	chr2	72937571	73037571	0.453295	0.07036	0.39287	0.20538	0.05487	0	0.1114	0	0	0	0	0
Molaro_MD5_476	chr18:22364896-22464896	chr18	22364896	22464896	0.45335	0.04358	0.43209	0.13297	0.0749	0	0.13733	0	0	0	0	0
Molaro_MD5_12	chr10:135177517-135277517	chr10	135177517	135277517	0.453355	0.04675	0.62098	0.35017	0.19675	0	0.04599	2	2	2	3	3
Molaro_MD5_1224	chrX:54862639-54962639	chrX	54862639	54962639	0.453462	0	0.8129	0.66725	0.09094	0	0.02864	0	0	0	0	0
Molaro_MD5_866	chr6:76836548-76936548	chr6	76836548	76936548	0.453946	0	0.68234	0.51488	0.09604	0	0.03873	0	0	0	1	0
Molaro_MD5_1019	chr9:139136818-139236818	chr9	139136818	139236818	0.454188	0.17291	0.24598	0.0373	0.02666	0	0.14355	0	0	0	3	0
Molaro_MD5_218	chr12:105441940-105541940	chr12	105441940	105541940	0.454619	0.02849	0.68197	0.41364	0.10247	0	0.12631	0	0	0	0	0
Molaro_MD5_1260	chrX:62398737-62498737	chrX	62398737	62498737	0.454635	0.00474	0.85902	0.5021	0.30458	0	0.03599	1	1	1	0	0
Molaro_MD5_394	chr16:3000000-3100000	chr16	3000000	3100000	0.454655	0.09854	0.47504	0.05239	0.11342	0	0.27558	0	0	0	2	0
Molaro_MD5_562	chr2:111508548-111608548	chr2	111508548	111608548	0.45487	0.05759	0.49283	0.33747	0.05189	0	0.07474	0	0	0	0	0
Molaro_MD5_1286	chrX:65998737-66098737	chrX	65998737	66098737	0.454874	0	0.63717	0.43532	0.06515	0	0.0963	0	1	0	0	0
Molaro_MD5_132	chr1:143822081-143922081	chr1	143822081	143922081	0.455164	0.01603	0.46878	0.22767	0.04647	0	0.15878	0	0	1	2	1
Molaro_MD5_1307	chrX:74598737-74698737	chrX	74598737	74698737	0.455441	0.00352	0.81814	0.67366	0.06985	0	0.05272	0	0	0	0	0
Molaro_MD5_206	chr1:17048245-17148245	chr1	17048245	17148245	0.455724	0.04349	0.48434	0.09343	0.11521	0	0.24133	1	1	1	0	1
Molaro_MD5_655	chr3:122287544-122387544	chr3	122287544	122387544	0.455831	0	0.79645	0.63187	0.07571	0	0.0399	0	0	0	0	0
Molaro_MD5_273	chr13:90708325-90808325	chr13	90708325	90808325	0.455886	0.019	0.47543	0.19648	0.09737	0	0.07865	0	0	0	0	0
Molaro_MD5_486	chr18:800000-900000	chr18	800000	900000	0.455967	0.06056	0.51307	0.0779	0.1518	0	0.24224	0	0	0	1	3
Molaro_MD5_496	chr19:17298198-17398198	chr19	17298198	17398198	0.456029	0.06512	0.56696	0.04798	0.03727	0	0.45051	0	1	1	0	0
Molaro_MD5_1348	chrX:93890348-93990348	chrX	93890348	93990348	0.456291	0	0.82214	0.52094	0.18544	0	0.05855	0	0	0	0	0
Molaro_MD5_386	chr16:2600000-2700000	chr16	2600000	2700000	0.456581	0.03731	0.32693	0.04855	0.11596	0	0.14972	1	2	3	2	1
Molaro_MD5_1335	chrX:80190348-80290348	chrX	80190348	80290348	0.456584	0	0.74924	0.62017	0.06551	0	0.03935	0	0	0	0	0
Molaro_MD5_820	chr6:26049728-26149728	chr6	26049728	26149728	0.457019	0.02836	0.57057	0.1602	0.20935	0	0.16451	0	0	0	0	0
Molaro_MD5_493	chr19:13998198-14098198	chr19	13998198	14098198	0.457223	0.06058	0.53732	0.04089	0.00924	0	0.43193	0	0	0	1	0
Molaro_MD5_597	chr2:185098828-185198828	chr2	185098828	185198828	0.45744	0.00381	0.47634	0.20355	0.17622	0	0.05727	0	0	0	2	0
Molaro_MD5_630	chr2:66637571-66737571	chr2	66637571	66737571	0.457584	0.02777	0.51141	0.34337	0.0467	0	0.06816	0	0	0	0	0
Molaro_MD5_294	chr14:41070000-41170000	chr14	41070000	41170000	0.457701	0.00812	0.42662	0.25484	0.0899	0	0.05091	0	0	0	4	1
Molaro_MD5_582	chr2:132608548-132708548	chr2	132608548	132708548	0.457918	0	0.68844	0.1509	0.13162	0.20033	0.13609	0	0	0	0	0
Molaro_MD5_1334	chrX:79690348-79790348	chrX	79690348	79790348	0.45799	0.00734	0.82623	0.67521	0.09032	0	0.02402	0	0	0	0	0
Molaro_MD5_964	chr8:132051003-132151003	chr8	132051003	132151003	0.458022	0.02546	0.43931	0.18699	0.0857	0	0.09824	0	0	0	0	0
Molaro_MD5_94	chr1:120788218-120888218	chr1	120788218	120888218	0.458035	0.01273	0.46571	0.27649	0.03461	0	0.10803	0	0	1	22	22
Molaro_MD5_449	chr17:38029230-38129230	chr17	38029230	38129230	0.458139	0.05824	0.46023	0.04852	0.04376	0	0.32639	0	0	0	0	0
Molaro_MD5_456	chr17:43901721-44001721	chr17	43901721	44001721	0.458225	0.04777	0.31931	0.04482	0.01439	0	0.22847	0	0	0	0	0
Molaro_MD5_194	chr1:1611231-1711231	chr1	1611231	1711231	0.458476	0.09466	0.39252	0.06133	0.01646	0	0.29118	1	1	1	1	0
Molaro_MD5_885	chr7:1177567-1277567	chr7	1177567	1277567	0.458598	0.16987	0.36279	0.04754	0.03623	0	0.23415	0	0	0	1	0
Molaro_MD5_735	chr5:134312886-134412886	chr5	134312886	134412886	0.458867	0.06833	0.47243	0.25335	0.02708	0	0.15178	0	0	0	0	0
Molaro_MD5_677	chr3:90275833-90375833	chr3	90275833	90375833	0.459	0	0.47246	0.25183	0.06967	0	0.11002	0	0	0	1	2
Molaro_MD5_524	chr19:55823622-55923622	chr19	55823622	55923622	0.4591	0.08225	0.44252	0.08429	0.02932	0.00557	0.23001	0	0	0	0	0
Molaro_MD5_811	chr6:150237264-150337264	chr6	150237264	150337264	0.459177	0.05072	0.45664	0.22998	0.12629	0	0.06984	0	0	0	0	0
Molaro_MD5_183	chr1:153476269-153576269	chr1	153476269	153576269	0.459241	0.08459	0.38581	0.06231	0.01332	0	0.28766	0	2	1	2	0
Molaro_MD5_818	chr6:21649728-21749728	chr6	21649728	21749728	0.459384	0.04203	0.63062	0.213	0.10408	0	0.27653	0	0	0	0	0
Molaro_MD5_366	chr16:100000-200000	chr16	100000	200000	0.459474	0.0866	0.49143	0.08637	0.01081	0	0.33373	0	2	0	4	3
Molaro_MD5_807	chr6:127837264-127937264	chr6	127837264	127937264	0.459793	0.02373	0.4387	0.21443	0.06667	0	0.10651	0	0	0	0	0
Molaro_MD5_874	chr6:87136548-87236548	chr6	87136548	87236548	0.459963	0	0.61035	0.2289	0.2765	0	0.0621	0	1	0	0	1
Molaro_MD5_267	chr13:52318000-52418000	chr13	52318000	52418000	0.460113	0.03927	0.37045	0.13043	0.08824	0	0.11346	0	1	1	0	0
Molaro_MD5_517	chr19:49123622-49223622	chr19	49123622	49223622	0.460293	0.01439	0.64306	0.29876	0.19784	0	0.1349	0	0	0	0	0
Molaro_MD5_514	chr19:46623622-46723622	chr19	46623622	46723622	0.460319	0.00451	0.7594	0.13893	0.13329	0.33069	0.12844	1	1	0	1	0
Molaro_MD5_448	chr17:34929230-35029230	chr17	34929230	35029230	0.46043	0.03615	0.32537	0.05248	0.00485	0	0.24373	0	0	0	0	0
Molaro_MD5_1212	chrX:48833177-48933177	chrX	48833177	48933177	0.460831	0.05077	0.60936	0.08737	0.11691	0	0.38033	0	0	0	0	0
Molaro_MD5_397	chr16:31394422-31494422	chr16	31394422	31494422	0.461292	0.05446	0.48117	0.14396	0.1072	0	0.18279	0	0	0	0	0
Molaro_MD5_516	chr19:48723622-48823622	chr19	48723622	48823622	0.461677	0.05145	0.55552	0.096	0.06077	0.015	0.34201	0	0	0	0	1
Molaro_MD5_95	chr1:120888218-120988218	chr1	120888218	120988218	0.461697	0.00668	0.62927	0.32462	0.18719	0	0.06724	0	0	1	22	22
Molaro_MD5_909	chr7:57605418-57705418	chr7	57605418	57705418	0.461701	0.00513	0.45925	0.20231	0.03797	0.02668	0.14503	1	0	0	6	2
Molaro_MD5_262	chr13:19618000-19718000	chr13	19618000	19718000	0.462475	0.04226	0.4018	0.21048	0.04423	0	0.12311	0	0	0	2	2
Molaro_MD5_702	chr4:41492791-41592791	chr4	41492791	41592791	0.462511	0.02944	0.37269	0.08674	0.10809	0	0.1155	0	0	0	0	0
Molaro_MD5_1375	chrY:18008578-18108578	chrY	18008578	18108578	0.462644	0	0.74688	0.28249	0.31689	0	0.08159	0	0	0	0	0
Molaro_MD5_244	chr12:47642961-47742961	chr12	47642961	47742961	0.462821	0.08528	0.24775	0.04787	0.00069	0	0.16931	0	0	0	0	0
Molaro_MD5_1153	chrX:105390348-105490348	chrX	105390348	105490348	0.462857	0	0.63162	0.19425	0.34615	0	0.03617	0	1	0	0	0
Molaro_MD5_369	chr16:14794422-14894422	chr16	14794422	14894422	0.462895	0.00928	0.52413	0.12414	0.05796	0.04405	0.22903	0	0	0	7	9
Molaro_MD5_488	chr19:10198198-10298198	chr19	10198198	10298198	0.462901	0.12183	0.53098	0.05762	0.00677	0	0.45483	0	0	0	1	0
Molaro_MD5_261	chr13:18118000-18218000	chr13	18118000	18218000	0.462953	0.00886	0.34549	0.08514	0.11226	0.00132	0.09278	1	0	0	10	12
Molaro_MD5_250	chr12:54142961-54242961	chr12	54142961	54242961	0.463153	0	0.66596	0.47606	0.11275	0	0.04424	0	0	0	0	0
Molaro_MD5_900	chr7:25777567-25877567	chr7	25777567	25877567	0.463415	0.01756	0.31535	0.12988	0.05448	0	0.07644	0	0	0	0	0
Molaro_MD5_59	chr10:52118851-52218851	chr10	52118851	52218851	0.463525	0.00629	0.43592	0.24821	0.07887	0	0.07646	0	0	0	2	0
Molaro_MD5_598	chr2:19321403-19421403	chr2	19321403	19421403	0.463545	0.03444	0.43757	0.28146	0.03831	0	0.09803	0	0	0	0	0
Molaro_MD5_543	chr20:28033230-28133230	chr20	28033230	28133230	0.463547	0	0.63178	0.24382	0.10098	0.18325	0.08207	1	1	1	0	4
Molaro_MD5_819	chr6:25749728-25849728	chr6	25749728	25849728	0.463757	0.00862	0.41907	0.1929	0.07067	0	0.11777	0	0	0	0	0
Molaro_MD5_1273	chrX:64198737-64298737	chrX	64198737	64298737	0.463813	0	0.93885	0.7181	0.11266	0	0.04158	0	0	0	0	0
Molaro_MD5_548	chr20:38680499-38780499	chr20	38680499	38780499	0.463942	0.05135	0.37807	0.1481	0.04493	0	0.12027	0	0	0	0	0
Molaro_MD5_744	chr5:174023020-174123020	chr5	174023020	174123020	0.463983	0.03741	0.47887	0.1261	0.03696	0	0.25238	0	1	1	0	0
Molaro_MD5_1227	chrX:55962639-56062639	chrX	55962639	56062639	0.464072	0	0.80775	0.6896	0.03745	0	0.04955	0	0	0	0	0
Molaro_MD5_809	chr6:134237264-134337264	chr6	134237264	134337264	0.464075	0.03274	0.53925	0.24747	0.10706	0	0.13367	0	1	1	0	0
Molaro_MD5_510	chr19:411000-511000	chr19	411000	511000	0.464099	0.13224	0.48214	0.06508	0.06163	0	0.26418	0	1	0	0	0
Molaro_MD5_187	chr11:54750781-54850781	chr11	54750781	54850781	0.46422	0	0.55416	0.13759	0.0288	0.33062	0.03018	1	2	2	5	3
Molaro_MD5_672	chr3:55435000-55535000	chr3	55435000	55535000	0.464593	0.04614	0.31141	0.09321	0.03779	0	0.13723	0	0	0	0	1
Molaro_MD5_732	chr5:115112886-115212886	chr5	115112886	115212886	0.464598	0.02387	0.4669	0.21887	0.10115	0	0.0962	0	0	0	0	0
Molaro_MD5_934	chr7:6577567-6677567	chr7	6577567	6677567	0.464782	0.08783	0.47273	0.04422	0.03962	0	0.34133	0	1	0	0	0
Molaro_MD5_1183	chrX:137116318-137216318	chrX	137116318	137216318	0.464876	0	0.58146	0.25742	0.19761	0	0.07945	0	0	0	0	0
Molaro_MD5_948	chr7:75903660-76003660	chr7	75903660	76003660	0.464899	0.01221	0.49505	0.04086	0.04023	0	0.3884	0	3	3	6	11
Molaro_MD5_648	chr2:94689898-94789898	chr2	94689898	94789898	0.464919	0.00256	0.41987	0.18858	0.10144	0	0.07515	0	0	0	0	0
Molaro_MD5_359	chr15:82576700-82676700	chr15	82576700	82676700	0.465124	0.00896	0.32927	0.06962	0.10364	0	0.10493	0	1	0	1	3
Molaro_MD5_24	chr10:28064681-28164681	chr10	28064681	28164681	0.465258	0.05029	0.41437	0.14681	0.11389	0	0.07735	0	0	0	0	0
Molaro_MD5_1165	chrX:115716318-115816318	chrX	115716318	115816318	0.465305	0	0.89129	0.64702	0.1907	0	0.03634	0	0	0	0	0
Molaro_MD5_376	chr16:16694422-16794422	chr16	16694422	16794422	0.46533	0	0.69375	0.29807	0.12734	0	0.21226	0	0	0	9	12
Molaro_MD5_1208	chrX:37233177-37333177	chrX	37233177	37333177	0.465508	0.02344	0.54995	0.32014	0.13219	0	0.05328	0	0	0	0	0
Molaro_MD5_503	chr1:92700669-92800669	chr1	92700669	92800669	0.465511	0.06702	0.54972	0.29162	0.02128	0	0.18162	0	0	0	0	0
Molaro_MD5_1141	chr9:76225288-76325288	chr9	76225288	76325288	0.465688	0.01353	0.43522	0.20127	0.12836	0	0.0534	0	0	0	0	0
Molaro_MD5_953	chr8:104551003-104651003	chr8	104551003	104651003	0.465728	0.03043	0.58678	0.34967	0.07449	0	0.09698	0	0	0	1	0
Molaro_MD5_90	chr1:120393838-120493838	chr1	120393838	120493838	0.465961	0.01092	0.44588	0.21749	0.037	0	0.15444	0	1	1	0	0
Molaro_MD5_257	chr13:110508325-110608325	chr13	110508325	110608325	0.466071	0.01407	0.57977	0.31706	0.11268	0	0.08749	0	0	0	0	0
Molaro_MD5_1005	chr8:83409201-83509201	chr8	83409201	83509201	0.466187	0	0.51751	0.18157	0.05617	0.15031	0.10237	0	0	1	0	2
Molaro_MD5_773	chr5:60641398-60741398	chr5	60641398	60741398	0.466229	0.03304	0.31202	0.0842	0.01121	0	0.1639	0	0	0	0	0
Molaro_MD5_892	chr7:143654917-143754917	chr7	143654917	143754917	0.466365	0.00535	0.44293	0.12218	0.1455	0	0.15099	0	1	0	0	0
Molaro_nonMD_21466	chr6:64336548-64436548	chr6	64336548	64436548	0.466675	0.0256	0.48314	0.18509	0.05545	0	0.17122	0	0	0	0	0
Molaro_nonMD_9674	chr17:74985323-75058056	chr17	74985323	75058056	0.466837	0.0038909	0.266784	0.0791388	0.0580754	0	0.0777501	0	0	0	0	0
Molaro_nonMD_27248	chrY:6428238-6528238	chrY	6428238	6528238	0.466842	0.00269	0.54592	0.33688	0.10285	0	0.04237	0	0	0	0	0
Molaro_nonMD_17316	chr4:155871303-155971303	chr4	155871303	155971303	0.466913	0.02814	0.35763	0.2089	0.02314	0	0.09588	0	0	0	0	0
Molaro_nonMD_4548	chr12:46942961-47042961	chr12	46942961	47042961	0.466985	0.01334	0.54384	0.29417	0.06464	0	0.11654	0	0	1	0	0
Molaro_nonMD_4657	chr12:56242961-56342961	chr12	56242961	56342961	0.467465	0.04872	0.43011	0.12001	0.13392	0	0.16392	0	1	1	0	0
Molaro_nonMD_19692	chr5:43763000-43863000	chr5	43763000	43863000	0.467544	0	0.68946	0.44473	0.12621	0	0.0608	0	0	0	0	0
Molaro_nonMD_15126	chr3:131287544-131387544	chr3	131287544	131387544	0.467624	0.01455	0.63927	0.09571	0.30096	0	0.20125	1	3	1	2	0
Molaro_nonMD_134	chr10:112741464-112841464	chr10	112741464	112841464	0.467968	0.03313	0.5699	0.37973	0.04384	0	0.09489	0	0	0	0	0
Molaro_nonMD_13189	chr2:198298828-198398828	chr2	198298828	198398828	0.467975	0.02923	0.53233	0.35419	0.04813	0	0.06698	0	0	0	0	0
Molaro_nonMD_25211	chr9:20600000-20700000	chr9	20600000	20700000	0.468133	0.01744	0.4869	0.1844	0.06405	0	0.13799	0	0	0	0	0
Molaro_nonMD_26836	chrX:72798737-72898737	chrX	72798737	72898737	0.468135	0	0.79235	0.62973	0.09523	0	0.03278	0	0	0	0	0
Molaro_nonMD_25792	chrX:101190348-101290348	chrX	101190348	101290348	0.468146	0.00209	0.75822	0.4843	0.18105	0	0.04603	0	0	0	0	0
Molaro_nonMD_6305	chr14:106070000-106170000	chr14	106070000	106170000	0.468154	0	0.45686	0.19754	0.20222	0	0.04865	0	0	3	0	0
Molaro_nonMD_18693	chr5:114212886-114312886	chr5	114212886	114312886	0.46822	0	0.78376	0.6361	0.08985	0	0.04166	1	2	1	0	0
Molaro_nonMD_18918	chr5:134812886-134912886	chr5	134812886	134912886	0.46826	0.03784	0.40902	0.16222	0.09461	0	0.10485	0	0	0	0	0
Molaro_nonMD_9102	chr17:25987133-26087133	chr17	25987133	26087133	0.468283	0.03211	0.65682	0.11085	0.07754	0	0.42216	1	1	0	3	1
Molaro_nonMD_21594	chr6:75936548-76036548	chr6	75936548	76036548	0.468426	0.02236	0.32538	0.12747	0.04725	0	0.11738	0	0	0	1	0
Molaro_nonMD_26326	chrX:154132720-154232720	chrX	154132720	154232720	0.468466	0.00604	0.74712	0.60786	0.05782	0	0.06436	0	1	1	0	0
Molaro_nonMD_2302	chr1:150276269-150376269	chr1	150276269	150376269	0.468668	0.03148	0.39447	0.20925	0.03019	0	0.10104	0	0	0	0	0
Molaro_nonMD_26968	chrX:88290348-88390348	chrX	88290348	88390348	0.468823	0	0.64357	0.31646	0.19589	0	0.06636	0	0	0	0	0
Molaro_nonMD_5708	chr13:51918000-52018000	chr13	51918000	52018000	0.469098	0.02119	0.60055	0.35555	0.03157	0	0.16145	1	0	0	0	1
Molaro_nonMD_6369	chr14:23970000-24070000	chr14	23970000	24070000	0.469144	0.00708	0.63271	0.41591	0.11976	0	0.05992	0	0	0	0	0
Molaro_nonMD_5219	chr13:102208325-102308325	chr13	102208325	102308325	0.469333	0.04591	0.46432	0.15644	0.08558	0	0.17602	0	0	0	0	0
Molaro_nonMD_23065	chr7:76003660-76103660	chr7	76003660	76103660	0.469427	0.01696	0.62682	0.26418	0.08822	0	0.23282	0	0	0	9	11
Molaro_nonMD_21136	chr6:30149728-30249728	chr6	30149728	30249728	0.469471	0.02479	0.43276	0.20004	0.04449	0	0.12821	0	0	0	0	1
Molaro_nonMD_25765	chr9:98418616-98518616	chr9	98418616	98518616	0.470077	0.02812	0.65498	0.17132	0.1302	0	0.28394	0	0	0	0	0
Molaro_nonMD_11765	chr20:62333814-62433814	chr20	62333814	62433814	0.470281	0.0257	0.36845	0.15155	0.07153	0.01504	0.09413	0	0	1	2	0
Molaro_nonMD_1649	chr11:124142794-124242794	chr11	124142794	124242794	0.470285	0.03663	0.54513	0.20395	0.11967	0	0.1804	0	0	0	0	0
Molaro_nonMD_8448	chr16:52843302-52943302	chr16	52843302	52943302	0.470341	0.09665	0.5066	0.1502	0.07978	0	0.2032	0	0	0	0	0
Molaro_nonMD_4513	chr1:245308834-245408834	chr1	245308834	245408834	0.470526	0.03258	0.56125	0.22553	0.16693	0	0.13615	0	0	0	2	0
Molaro_nonMD_19174	chr5:158423020-158523020	chr5	158423020	158523020	0.470549	0.02523	0.40954	0.2116	0.03503	0	0.10327	0	0	0	0	0
Molaro_nonMD_14704	chr2:88037571-88137571	chr2	88037571	88137571	0.470556	0.01566	0.55288	0.11863	0.1078	0	0.26055	1	3	0	1	0
Molaro_nonMD_27114	chrY:14308578-14408578	chrY	14308578	14408578	0.470557	0.0178	0.54583	0.35443	0.04016	0	0.11973	0	0	0	0	0
Molaro_nonMD_11350	chr20:21308000-21408000	chr20	21308000	21408000	0.470575	0.02309	0.50947	0.28145	0.0603	0	0.13235	0	0	0	0	0
Molaro_nonMD_15269	chr3:144287544-144387544	chr3	144287544	144387544	0.470681	0.02953	0.45659	0.14465	0.13395	0	0.11246	0	0	0	1	0
Molaro_nonMD_13941	chr2:242674069-242751149	chr2	242674069	242751149	0.47084	0.0163726	0.440555	0.242761	0.0675791	0	0.0944863	1	0	1	0	0
Molaro_nonMD_8841	chr16:85143302-85243302	chr16	85143302	85243302	0.470877	0.07133	0.36342	0.09384	0.07908	0	0.12506	0	0	0	1	0
Molaro_nonMD_8169	chr16:18494422-18594422	chr16	18494422	18594422	0.47117	0	0.6847	0.23931	0.12279	0	0.2749	1	1	1	20	28
Molaro_nonMD_13298	chr2:208098828-208198828	chr2	208098828	208198828	0.47129	0.02224	0.48972	0.20019	0.0169	0	0.20375	0	0	0	0	0
Molaro_nonMD_2171	chr11:4169335-4269335	chr11	4169335	4269335	0.471321	0	0.59317	0.28525	0.12892	0	0.07543	1	0	0	9	11
Molaro_nonMD_23817	chr8:145603396-145703396	chr8	145603396	145703396	0.471387	0.14308	0.24926	0.03564	0.01475	0	0.17722	0	1	1	1	3
Molaro_nonMD_8476	chr16:55143302-55243302	chr16	55143302	55243302	0.47149	0.04725	0.5316	0.12727	0.08735	0	0.25626	0	1	0	1	0
Molaro_nonMD_619	chr10:35964681-36064681	chr10	35964681	36064681	0.471531	0.03392	0.43191	0.15557	0.06061	0	0.15672	0	0	0	0	0
Molaro_nonMD_10644	chr19:12598198-12698198	chr19	12598198	12698198	0.471666	0.05366	0.49342	0.03733	0.02695	0	0.39709	0	0	0	1	0
Molaro_nonMD_26876	chrX:78890348-78990348	chrX	78890348	78990348	0.471742	0	0.90137	0.70132	0.14318	0	0.0431	0	0	0	0	0
Molaro_nonMD_8317	chr16:3200000-3300000	chr16	3200000	3300000	0.471893	0.04887	0.46988	0.07868	0.05494	0	0.29669	0	1	0	1	0
Molaro_nonMD_21782	chr6:94136548-94236548	chr6	94136548	94236548	0.471993	0.03405	0.31919	0.1582	0.06212	0	0.056	0	0	0	0	0
Molaro_nonMD_27144	chrY:17508578-17608578	chrY	17508578	17608578	0.472176	0	0.71631	0.41158	0.16244	0	0.09631	0	0	0	0	0
Molaro_nonMD_24673	chr8:9762059-9862059	chr8	9762059	9862059	0.472253	0.04108	0.44539	0.11825	0.10538	0	0.16718	0	0	0	1	0
Molaro_nonMD_16810	chr4:109271303-109371303	chr4	109271303	109371303	0.472261	0.04429	0.36473	0.12384	0.03964	0	0.13435	0	0	0	0	0
Molaro_nonMD_17703	chr4:190825054-190925054	chr4	190825054	190925054	0.472274	0	0.45666	0.25166	0.1091	0	0.05765	0	0	0	3	3
Molaro_nonMD_15109	chr3:129687544-129787544	chr3	129687544	129787544	0.472354	0.09332	0.56489	0.26078	0.12358	0	0.14659	0	0	0	1	0
Molaro_nonMD_2522	chr11:62650781-62750781	chr11	62650781	62750781	0.472512	0	0.84053	0.59055	0.18821	0	0.03482	0	0	0	0	0
Molaro_nonMD_22288	chr7:140354917-140454917	chr7	140354917	140454917	0.473031	0.02667	0.61736	0.31935	0.06204	0	0.16084	0	0	0	0	0
Molaro_nonMD_22371	chr7:148354917-148454917	chr7	148354917	148454917	0.473075	0.05588	0.66053	0.0927	0.0938	0	0.43853	0	0	0	0	0
Molaro_nonMD_1328	chr1:107393838-107493838	chr1	107393838	107493838	0.473139	0.02779	0.41198	0.17752	0.08854	0	0.09976	0	1	1	0	0
Molaro_nonMD_65	chr10:106341464-106441464	chr10	106341464	106441464	0.473206	0.03245	0.46751	0.20218	0.09956	0	0.12537	0	0	0	1	0
Molaro_nonMD_10012	chr18:31064896-31164896	chr18	31064896	31164896	0.473496	0.01601	0.64159	0.25554	0.23917	0	0.11188	0	0	0	0	0
Molaro_nonMD_7758	chr15:70696735-70796735	chr15	70696735	70796735	0.473654	0.00913	0.47528	0.12512	0.04655	0	0.25124	0	1	0	0	0
Molaro_nonMD_1658	chr1:112493838-112593838	chr1	112493838	112593838	0.473764	0	0.66476	0.47213	0.06621	0	0.07803	1	2	1	1	0
Molaro_nonMD_25806	chrX:102690348-102790348	chrX	102690348	102790348	0.474036	0.01469	0.64504	0.39553	0.10551	0	0.1096	0	0	0	0	0
Molaro_nonMD_21711	chr6:87436548-87536548	chr6	87436548	87536548	0.474067	0	0.69864	0.39162	0.25244	0	0.031	1	1	0	0	2
Molaro_nonMD_21696	chr6:85536548-85636548	chr6	85536548	85636548	0.474068	0.02149	0.48613	0.2802	0.11322	0	0.06695	0	0	0	0	0
Molaro_nonMD_6052	chr13:83318000-83418000	chr13	83318000	83418000	0.474149	0.00233	0.38287	0.11245	0.13472	0	0.06334	0	0	0	1	0
Molaro_nonMD_21134	chr6:29849728-29949728	chr6	29849728	29949728	0.474151	0.02805	0.65852	0.28882	0.21315	0	0.07841	1	3	3	0	0
Molaro_nonMD_25796	chrX:101790348-101890348	chrX	101790348	101890348	0.474277	0.02888	0.64166	0.38582	0.18285	0	0.05556	0	0	0	0	0
Molaro_nonMD_4325	chr12:36842961-36942961	chr12	36842961	36942961	0.474434	0.00365	0.64358	0.37652	0.19916	0	0.03508	0	0	0	3	1
Molaro_nonMD_8176	chr16:1900000-2000000	chr16	1900000	2000000	0.474468	0.13696	0.32057	0.04038	0.04858	0	0.21789	0	0	0	0	0
Molaro_nonMD_9043	chr17:20343376-20443376	chr17	20343376	20443376	0.474543	0.00337	0.34029	0.11067	0.06002	0	0.12256	0	0	0	0	0
Molaro_nonMD_13463	chr22:19739431-19839431	chr22	19739431	19839431	0.474601	0.0106	0.45761	0.12344	0.0522	0	0.265	0	0	0	8	4
Molaro_nonMD_19630	chr5:37863000-37963000	chr5	37863000	37963000	0.4747	0.04436	0.39274	0.11314	0.09807	0	0.09137	0	1	0	0	1
Molaro_nonMD_7932	chr15:87735477-87835477	chr15	87735477	87835477	0.47472	0.0524	0.37565	0.07518	0.10385	0	0.14378	0	0	0	1	0
Molaro_nonMD_9161	chr17:30787133-30887133	chr17	30787133	30887133	0.474775	0.01992	0.62795	0.25479	0.20197	0	0.13748	0	1	0	2	0
Molaro_nonMD_11045	chr19:54623622-54723622	chr19	54623622	54723622	0.47519	0.07096	0.50474	0.04389	0.01138	0.03194	0.37087	0	0	0	0	0
Molaro_nonMD_21124	chr6:28249728-28349728	chr6	28249728	28349728	0.475469	0.02062	0.51785	0.21335	0.09765	0	0.14077	0	0	0	0	0
Molaro_nonMD_20440	chr6:117637264-117737264	chr6	117637264	117737264	0.475492	0.01652	0.55614	0.26595	0.16563	0.00357	0.04944	0	1	0	1	0
Molaro_nonMD_5758	chr13:56518000-56618000	chr13	56518000	56618000	0.475602	0.00534	0.52518	0.33328	0.06429	0	0.07202	0	0	0	0	0
Molaro_nonMD_26686	chrX:48133177-48233177	chrX	48133177	48233177	0.475726	0.00807	0.54542	0.2017	0.02652	0	0.24168	0	2	0	0	0
Molaro_nonMD_2699	chr11:71154899-71254899	chr11	71154899	71254899	0.475734	0.01808	0.49374	0.19572	0.09019	0	0.14321	0	1	0	0	2
Molaro_nonMD_12334	chr2:132808548-132908548	chr2	132808548	132908548	0.475808	0.02124	0.55403	0.23177	0.16334	0.00526	0.08994	0	2	0	0	0
Molaro_nonMD_26064	chrX:128316318-128416318	chrX	128316318	128416318	0.475903	0	0.68893	0.49764	0.07275	0	0.05827	0	1	1	0	0
Molaro_nonMD_5354	chr13:19518000-19618000	chr13	19518000	19618000	0.47603	0.02899	0.44779	0.1094	0.04854	0	0.18463	0	1	0	0	0
Molaro_nonMD_13208	chr2:200000-300000	chr2	200000	300000	0.47609	0.06019	0.32391	0.14604	0.05092	0	0.04919	0	1	0	3	0
Molaro_nonMD_8331	chr16:34630651-34730651	chr16	34630651	34730651	0.476168	0.02143	0.73195	0.14393	0.26817	0.1571	0.14787	0	0	0	0	0
Molaro_nonMD_2091	chr11:350000-450000	chr11	350000	450000	0.476392	0.10886	0.32275	0.03713	0.10465	0	0.08488	0	1	0	0	0
Molaro_nonMD_9535	chr17:63401721-63495323	chr17	63401721	63495323	0.476522	0.0146792	0.620446	0.0661952	0.0695284	0	0.43561	0	0	0	0	0
Molaro_nonMD_24146	chr8:47558052-47658052	chr8	47558052	47658052	0.476607	0.00385	0.6709	0.2204	0.16405	0.16887	0.07979	1	1	1	2	0
Molaro_nonMD_25937	chrX:116216318-116316318	chrX	116216318	116316318	0.476722	0	0.76895	0.47654	0.20164	0	0.04968	0	0	0	0	0
Molaro_nonMD_18277	chr4:75411854-75511854	chr4	75411854	75511854	0.477031	0	0.40736	0.13262	0.10869	0	0.11563	0	0	0	0	0
Molaro_nonMD_11069	chr19:56823622-56923622	chr19	56823622	56923622	0.477126	0.02596	0.60617	0.21075	0.09814	0.01883	0.18912	1	1	1	0	1
Molaro_nonMD_6316	chr14:18470000-18570000	chr14	18470000	18570000	0.477153	0.00604	0.42098	0.16582	0.02213	0	0.18249	1	0	0	6	3
Molaro_nonMD_10704	chr19:18098198-18198198	chr19	18098198	18198198	0.477374	0.08976	0.50572	0.05528	0.02775	0	0.40835	0	0	0	1	0
Molaro_nonMD_10988	chr19:49523622-49623622	chr19	49523622	49623622	0.477375	0.00271	0.58104	0.25334	0.13709	0.0181	0.10338	1	2	0	0	0
Molaro_nonMD_11149	chr19:63623622-63723622	chr19	63623622	63723622	0.4776	0.08535	0.44472	0.06476	0.09514	0	0.26762	0	0	0	2	0
Molaro_nonMD_9803	chr18:12200000-12300000	chr18	12200000	12300000	0.477673	0.02985	0.42637	0.14504	0.03233	0	0.18457	0	0	0	0	0
Molaro_nonMD_18058	chr4:54754874-54854874	chr4	54754874	54854874	0.477763	0.04699	0.48551	0.15721	0.11367	0	0.18936	0	0	0	0	0
Molaro_nonMD_10683	chr19:1611000-1711000	chr19	1611000	1711000	0.477843	0.07699	0.53577	0.05142	0.02399	0	0.36686	0	0	0	0	0
Molaro_nonMD_378	chr10:134977517-135077517	chr10	134977517	135077517	0.478042	0.08724	0.44931	0.14242	0.07997	0	0.15712	0	0	0	0	1
Molaro_nonMD_19574	chr5:32663000-32763000	chr5	32663000	32763000	0.478088	0.0454	0.64766	0.19649	0.3049	0	0.10095	0	0	0	0	0
Molaro_nonMD_1291	chr1:103893838-103993838	chr1	103893838	103993838	0.47833	0	0.50664	0.21746	0.16163	0	0.07516	1	1	5	0	0
Molaro_nonMD_11399	chr20:2708000-2808000	chr20	2708000	2808000	0.478512	0.04153	0.56086	0.17313	0.08	0	0.22334	0	0	0	0	0
Molaro_nonMD_11395	chr20:25608000-25708000	chr20	25608000	25708000	0.47855	0.01084	0.62533	0.49088	0.05831	0	0.05594	0	1	1	0	0
Molaro_nonMD_15959	chr3:27735000-27835000	chr3	27735000	27835000	0.478573	0.02427	0.45082	0.14545	0.08395	0	0.16272	0	0	0	0	0
Molaro_nonMD_5276	chr13:107908325-108008325	chr13	107908325	108008325	0.478634	0.01221	0.49467	0.28372	0.08112	0	0.08761	0	0	0	0	0
Molaro_nonMD_24406	chr8:71809201-71909201	chr8	71809201	71909201	0.478821	0	0.73565	0.56891	0.08274	0	0.06677	0	1	1	0	0
Molaro_nonMD_26124	chrX:133916318-134016318	chrX	133916318	134016318	0.478927	0.02904	0.54538	0.1896	0.18556	0	0.12953	0	0	0	0	0
Molaro_nonMD_20471	chr6:1205000-1305000	chr6	1205000	1305000	0.47895	0.03846	0.4903	0.25597	0.06274	0	0.11386	0	0	0	3	3
Molaro_nonMD_692	chr10:45516693-45616693	chr10	45516693	45616693	0.478982	0.00871	0.40679	0.13238	0.028	0	0.20891	0	2	0	0	0
Molaro_nonMD_24150	chr8:4800000-4900000	chr8	4800000	4900000	0.479004	0.03667	0.34917	0.13772	0.05876	0	0.09538	0	0	0	0	0
Molaro_nonMD_2561	chr11:64550781-64650781	chr11	64550781	64650781	0.47902	0.07558	0.42977	0.08027	0.02075	0	0.3045	0	0	0	0	1
Molaro_nonMD_4113	chr12:26132293-26232293	chr12	26132293	26232293	0.479161	0.02457	0.36451	0.13362	0.05726	0	0.08393	0	0	0	0	0
Molaro_nonMD_11346	chr20:21008000-21108000	chr20	21008000	21108000	0.47926	0.03596	0.44348	0.17773	0.11101	0	0.11962	0	1	0	0	0
Molaro_nonMD_10192	chr18:46064896-46164896	chr18	46064896	46164896	0.479327	0.01994	0.64094	0.27269	0.17069	0	0.12727	0	1	0	0	0
Molaro_nonMD_18021	chr4:48092791-48192791	chr4	48092791	48192791	0.479363	0.02583	0.55125	0.36974	0.03133	0	0.09574	0	0	0	0	0
Molaro_nonMD_14017	chr22:49326803-49426803	chr22	49326803	49426803	0.479692	0.09477	0.50683	0.07416	0.15686	0	0.22988	0	1	1	4	0
Molaro_nonMD_4505	chr12:44942961-45042961	chr12	44942961	45042961	0.479847	0.02354	0.68695	0.42325	0.11098	0	0.1055	0	0	0	0	0
Molaro_nonMD_26943	chrX:86090348-86190348	chrX	86090348	86190348	0.480064	0	0.85775	0.63152	0.1701	0	0.02099	0	0	0	0	0
Molaro_nonMD_11637	chr20:508000-608000	chr20	508000	608000	0.480183	0.04304	0.55629	0.14902	0.08265	0	0.26196	0	0	0	1	0
Molaro_nonMD_25803	chrX:102390348-102490348	chrX	102390348	102490348	0.480254	0.0072	0.63913	0.44614	0.11149	0	0.06282	0	0	0	0	0
Molaro_nonMD_21154	chr6:31849728-31949728	chr6	31849728	31949728	0.480337	0.06161	0.49447	0.0446	0.02086	0	0.39013	0	0	1	0	1
Molaro_nonMD_26768	chrX:62898737-62998737	chrX	62898737	62998737	0.48052	0	0.68197	0.38772	0.12372	0	0.098	0	0	0	0	0
Molaro_nonMD_6012	chr13:79718000-79818000	chr13	79718000	79818000	0.480553	0.01865	0.53641	0.16066	0.05697	0	0.26898	0	0	0	0	0
Molaro_nonMD_26282	chrX:149232720-149332720	chrX	149232720	149332720	0.480688	0.0455	0.47684	0.26698	0.07802	0	0.07418	0	0	0	0	0
Molaro_nonMD_14725	chr2:91058830-91158830	chr2	91058830	91158830	0.480778	0.01132	0.60897	0.16532	0.04888	0.01859	0.20767	0	0	0	0	0
Molaro_nonMD_4801	chr12:6816000-6916000	chr12	6816000	6916000	0.480871	0.04665	0.37613	0.04876	0.03527	0	0.25936	0	0	0	0	0
Molaro_nonMD_11338	chr20:20208000-20308000	chr20	20208000	20308000	0.480875	0.06205	0.46871	0.22739	0.06501	0	0.09731	0	0	0	0	0
Molaro_nonMD_23264	chr7:94103660-94203660	chr7	94103660	94203660	0.480985	0.01924	0.53669	0.28424	0.15361	0	0.04878	0	0	0	1	0
Molaro_nonMD_13464	chr2:219798828-219898828	chr2	219798828	219898828	0.481222	0.05086	0.42509	0.1006	0.05021	0	0.24052	0	1	0	0	0
Molaro_nonMD_15757	chr3:188887544-188987544	chr3	188887544	188987544	0.481313	0.01498	0.33673	0.0952	0.03534	0.00249	0.1695	0	0	0	0	0
Molaro_nonMD_8171	chr16:18594422-18694422	chr16	18594422	18694422	0.481602	0	0.70434	0.18668	0.07181	0	0.35041	0	0	0	19	22
Molaro_nonMD_27163	chrY:20108578-20208578	chrY	20108578	20208578	0.481669	0.00995	0.61393	0.38113	0.09739	0	0.08613	0	0	0	0	0
Molaro_nonMD_9791	chr1:811231-911231	chr1	811231	911231	0.481717	0.19866	0.24558	0.06403	0.06576	0.00106	0.07078	0	0	0	1	1
Molaro_nonMD_6356	chr14:22770000-22870000	chr14	22770000	22870000	0.481814	0.02172	0.48713	0.09594	0.04644	0	0.26972	0	0	0	0	0
Molaro_nonMD_4559	chr12:47742961-47842961	chr12	47742961	47842961	0.482004	0.03937	0.5947	0.06498	0.07513	0	0.41251	0	0	0	0	0
Molaro_nonMD_22942	chr7:63004592-63104592	chr7	63004592	63104592	0.48211	0.00989	0.58948	0.34827	0.05439	0.00111	0.16237	0	0	0	0	0
Molaro_nonMD_18189	chr4:6663456-6763456	chr4	6663456	6763456	0.482307	0.04068	0.56066	0.13948	0.15563	0	0.22507	0	3	2	0	0
Molaro_nonMD_10945	chr19:45623622-45723622	chr19	45623622	45723622	0.48232	0.05686	0.67138	0.09987	0.01618	0	0.50459	0	0	0	0	0
Molaro_nonMD_8194	chr16:20394422-20494422	chr16	20394422	20494422	0.482406	0	0.59689	0.17224	0.29653	0	0.07565	2	3	1	0	0
Molaro_nonMD_6642	chr14:49070000-49170000	chr14	49070000	49170000	0.48247	0.02532	0.57156	0.09918	0.11229	0	0.33307	0	1	0	0	0
Molaro_nonMD_9321	chr17:4543376-4643376	chr17	4543376	4643376	0.482565	0.06958	0.60053	0.15697	0.03039	0	0.38049	0	0	0	1	1
Molaro_nonMD_26351	chrX:17228238-17328238	chrX	17228238	17328238	0.482622	0.02658	0.61049	0.3463	0.14605	0	0.08218	0	0	0	0	0
Molaro_nonMD_8300	chr16:30294422-30394422	chr16	30294422	30394422	0.482676	0.06492	0.61852	0.10788	0.02373	0	0.46346	0	0	0	0	0
Molaro_nonMD_20231	chr5:98512886-98612886	chr5	98512886	98612886	0.482763	0	0.70478	0.20768	0.03878	0.41905	0.0277	0	0	0	0	0
Molaro_nonMD_24145	chr8:47358052-47458052	chr8	47358052	47458052	0.482794	0	0.99614	0.02886	0.0154	0.94502	0.00273	0	0	0	3	0
Molaro_nonMD_18975	chr5:140017257-140117257	chr5	140017257	140117257	0.482912	0.02368	0.57973	0.24088	0.05146	0	0.25198	0	1	1	0	0
Molaro_nonMD_17712	chr4:1964146-2064146	chr4	1964146	2064146	0.483222	0.08741	0.56438	0.21855	0.1206	0	0.18707	0	0	0	0	0
Molaro_nonMD_3210	chr11:94378026-94478026	chr11	94378026	94478026	0.483249	0.02686	0.47421	0.21621	0.12562	0	0.08555	0	0	0	0	0
Molaro_nonMD_2513	chr11:62150781-62250781	chr11	62150781	62250781	0.483272	0.0589	0.46147	0.03711	0.00357	0	0.40434	0	0	0	1	0
Molaro_nonMD_25917	chrX:113673924-113773924	chrX	113673924	113773924	0.483385	0.01254	0.42321	0.20333	0.08726	0	0.1163	0	0	0	0	0
Molaro_nonMD_11146	chr19:63223622-63323622	chr19	63223622	63323622	0.48359	0.06327	0.47272	0.07363	0.06015	0	0.27397	0	1	0	0	0
Molaro_nonMD_25127	chr9:139236818-139336818	chr9	139236818	139336818	0.483694	0.13579	0.25756	0.01791	0.03003	0	0.17227	0	0	0	3	0
Molaro_nonMD_20718	chr6:143237264-143337264	chr6	143237264	143337264	0.483736	0.03701	0.31634	0.12313	0.04021	0	0.10911	0	0	0	0	0
Molaro_nonMD_10931	chr19:44423622-44523622	chr19	44423622	44523622	0.483833	0.06264	0.6188	0.11993	0.0917	0.00156	0.33815	0	0	0	0	0
Molaro_nonMD_5360	chr13:20118000-20218000	chr13	20118000	20218000	0.48393	0.0204	0.53867	0.21783	0.10028	0	0.17204	0	0	0	0	0
Molaro_nonMD_6332	chr14:20570000-20670000	chr14	20570000	20670000	0.484123	0.05129	0.37103	0.11391	0.02999	0	0.17581	0	0	0	0	0
Molaro_nonMD_3087	chr1:188676269-188776269	chr1	188676269	188776269	0.484156	0	0.33376	0.14299	0.05422	0	0.07145	0	0	0	3	0
Molaro_nonMD_1762	chr11:133442794-133542794	chr11	133442794	133542794	0.48418	0.01212	0.41842	0.23813	0.03975	0	0.12165	0	0	0	1	1
Molaro_nonMD_21149	chr6:31349728-31449728	chr6	31349728	31449728	0.484366	0.0155	0.62466	0.32008	0.21907	0	0.06702	2	6	8	0	0
Molaro_nonMD_23816	chr8:145503396-145603396	chr8	145503396	145603396	0.484674	0.15786	0.30367	0.03871	0.04439	0	0.19724	0	0	1	3	2
Molaro_nonMD_26029	chrX:125116318-125216318	chrX	125116318	125216318	0.484746	0.01191	0.58032	0.42885	0.07002	0	0.04592	0	0	0	0	0
Molaro_nonMD_15267	chr3:144087544-144187544	chr3	144087544	144187544	0.48475	0.03511	0.44667	0.156	0.10258	0	0.14196	0	1	0	1	0
Molaro_nonMD_26853	chrX:74498737-74598737	chrX	74498737	74598737	0.48481	0	0.72462	0.50293	0.11736	0	0.07958	0	0	0	0	0
Molaro_nonMD_18968	chr5:139417257-139517257	chr5	139417257	139517257	0.484938	0.0262	0.39148	0.16712	0.017	0	0.15709	0	0	0	0	0
Molaro_nonMD_4106	chr1:225764469-225864469	chr1	225764469	225864469	0.48497	0.02299	0.60454	0.32581	0.17143	0	0.06625	0	0	0	0	0
Molaro_nonMD_27145	chrY:17608578-17708578	chrY	17608578	17708578	0.484974	0	0.48328	0.24197	0.10299	0	0.09061	0	0	0	0	0
Molaro_nonMD_6645	chr14:49370000-49470000	chr14	49370000	49470000	0.484974	0.02231	0.61321	0.12264	0.06509	0	0.37398	0	1	0	0	0
Molaro_nonMD_8038	chr15:97367672-97467672	chr15	97367672	97467672	0.485039	0.03624	0.57129	0.15693	0.0919	0	0.23543	0	2	1	0	0
Molaro_nonMD_2204	chr1:144122081-144222081	chr1	144122081	144222081	0.485189	0.03251	0.46486	0.0699	0.02897	0	0.3434	0	0	0	2	4
Molaro_nonMD_21141	chr6:30549728-30649728	chr6	30549728	30649728	0.485402	0.02957	0.64715	0.26976	0.07155	0	0.25033	0	0	0	0	1
Molaro_nonMD_10941	chr19:45223622-45323622	chr19	45223622	45323622	0.48555	0.00653	0.68734	0.38571	0.08383	0	0.12834	0	0	0	0	0
Molaro_nonMD_9239	chr17:37929230-38029230	chr17	37929230	38029230	0.485598	0.06605	0.464	0.05829	0.03444	0	0.34735	0	0	0	0	0
Molaro_nonMD_8151	chr16:16594422-16694422	chr16	16594422	16694422	0.485734	0	0.714	0.23165	0.08929	0	0.30655	1	1	2	11	15
Molaro_nonMD_10626	chr19:1111000-1211000	chr19	1111000	1211000	0.485782	0.15832	0.34821	0.02613	0.00891	0	0.26029	0	0	0	1	2
Molaro_nonMD_21123	chr6:28149728-28249728	chr6	28149728	28249728	0.485839	0.01706	0.40067	0.15478	0.10487	0	0.09819	0	0	0	0	0
Molaro_nonMD_20305	chr6:105437264-105537264	chr6	105437264	105537264	0.485908	0.01627	0.47447	0.18838	0.05185	0	0.20748	0	1	0	0	0
Molaro_nonMD_21127	chr6:2905000-3005000	chr6	2905000	3005000	0.48595	0.02021	0.57026	0.19123	0.16192	0	0.17111	0	0	0	1	0
Molaro_nonMD_20402	chr6:114237264-114337264	chr6	114237264	114337264	0.485992	0.01728	0.40078	0.10962	0.06766	0	0.16107	0	1	1	0	0
Molaro_nonMD_25778	chr9:99718616-99818616	chr9	99718616	99818616	0.486107	0.03339	0.51357	0.1991	0.01193	0	0.22048	0	0	0	0	0
Molaro_nonMD_11555	chr20:43280499-43380499	chr20	43280499	43380499	0.486248	0.03537	0.52259	0.23141	0.04433	0	0.16448	0	0	0	0	0
Molaro_nonMD_21438	chr6:58245618-58345618	chr6	58245618	58345618	0.48629	0.00289	0.47292	0.29137	0.0673	0	0.0603	0	1	0	0	0
Molaro_nonMD_11097	chr19:59023622-59123622	chr19	59023622	59123622	0.486352	0.04635	0.56809	0.06686	0.09833	0.01197	0.32642	0	2	0	1	1
Molaro_nonMD_11818	chr2:10083316-10183316	chr2	10083316	10183316	0.486476	0.05241	0.49947	0.12091	0.06517	0	0.28236	0	0	0	0	0
Molaro_nonMD_10701	chr19:17898198-17998198	chr19	17898198	17998198	0.486491	0.0611	0.55062	0.0582	0.01647	0	0.42292	0	0	0	0	0
Molaro_nonMD_23180	chr7:86603660-86703660	chr7	86603660	86703660	0.486571	0.01683	0.37708	0.1174	0.11977	0	0.07839	0	0	0	0	1
Molaro_nonMD_16720	chr4:101071303-101171303	chr4	101071303	101171303	0.486602	0.02451	0.58262	0.3108	0.07282	0	0.13713	0	0	0	0	0
Molaro_nonMD_19374	chr5:17663000-17763000	chr5	17663000	17763000	0.48666	0.00471	0.47918	0.25872	0.04431	0	0.08479	1	3	3	5	5
Molaro_nonMD_1720	chr1:112993838-113093838	chr1	112993838	113093838	0.486676	0.04093	0.41955	0.12452	0.04914	0	0.20209	0	3	0	0	0
Molaro_nonMD_9259	chr17:39601721-39701721	chr17	39601721	39701721	0.486841	0.07929	0.40514	0.05422	0.00643	0	0.27734	0	0	0	0	1
Molaro_nonMD_12022	chr21:17360000-17460000	chr21	17360000	17460000	0.486871	0	0.6493	0.38819	0.1734	0	0.05599	0	0	0	1	0
Molaro_nonMD_15559	chr3:170887544-170987544	chr3	170887544	170987544	0.486997	0.01463	0.55014	0.34095	0.0594	0	0.10777	0	0	0	0	0
Molaro_nonMD_10616	chr19:10298198-10398198	chr19	10298198	10398198	0.48717	0.09925	0.5528	0.05437	0.00273	0	0.46424	0	1	0	2	0
Molaro_nonMD_11959	chr21:14360000-14460000	chr21	14360000	14460000	0.487198	0.01092	0.64308	0.24482	0.18333	0.02954	0.12783	0	0	0	1	0
Molaro_nonMD_17248	chr4:149571303-149671303	chr4	149571303	149671303	0.48735	0.03844	0.45414	0.21373	0.04442	0	0.08869	0	1	0	0	0
Molaro_nonMD_1123	chr10:88041464-88141464	chr10	88041464	88141464	0.487511	0.05556	0.40927	0.20497	0.04881	0	0.11235	0	0	0	1	0
Molaro_nonMD_9079	chr17:23987133-24087133	chr17	23987133	24087133	0.487946	0.05514	0.39206	0.07178	0	0	0.28157	0	0	0	0	0
Molaro_nonMD_21139	chr6:30449728-30549728	chr6	30449728	30549728	0.488268	0.01942	0.57598	0.32447	0.13374	0	0.07554	0	0	2	0	1
Molaro_nonMD_11361	chr20:22508000-22608000	chr20	22508000	22608000	0.48849	0.0403	0.40873	0.16917	0.12153	0	0.07894	0	0	0	0	0
Molaro_nonMD_18316	chr4:79171303-79271303	chr4	79171303	79271303	0.48867	0.01259	0.56097	0.31875	0.12692	0	0.05558	0	0	0	1	1
Molaro_nonMD_18214	chr4:69079326-69179326	chr4	69079326	69179326	0.488692	0	0.78998	0.41213	0.32823	0	0.04043	1	2	1	0	1
Molaro_nonMD_4639	chr12:54742961-54842961	chr12	54742961	54842961	0.488764	0.04103	0.39496	0.05583	0.03242	0	0.27412	0	0	0	0	0
Molaro_nonMD_27086	chrX:99490348-99590348	chrX	99490348	99590348	0.48879	0.04279	0.29276	0.1043	0.04054	0	0.10677	0	0	0	0	0
Molaro_nonMD_2339	chr1:153176269-153276269	chr1	153176269	153276269	0.488844	0.05354	0.28944	0.05703	0.00659	0	0.20961	0	0	0	0	0
Molaro_nonMD_19378	chr5:177323020-177423020	chr5	177323020	177423020	0.488893	0.02136	0.45322	0.17224	0.05495	0.00206	0.18005	0	0	1	0	0
Molaro_nonMD_988	chr10:75118851-75218851	chr10	75118851	75218851	0.488987	0.04141	0.3681	0.04872	0.03254	0	0.23347	0	0	1	0	0
Molaro_nonMD_22848	chr7:49707949-49807949	chr7	49707949	49807949	0.48922	0.02744	0.4721	0.25064	0.08332	0	0.07486	0	0	0	1	0
Molaro_nonMD_1628	chr11:122342794-122442794	chr11	122342794	122442794	0.48939	0.03684	0.50394	0.12795	0.0367	0	0.31468	0	0	0	1	0
Molaro_nonMD_9440	chr17:55401721-55501721	chr17	55401721	55501721	0.489503	0.02299	0.43157	0.14841	0.05728	0	0.17965	0	0	0	0	0
Molaro_nonMD_9129	chr17:28187133-28287133	chr17	28187133	28287133	0.489513	0.01252	0.55617	0.19545	0.14858	0	0.14437	0	1	0	0	0
Molaro_nonMD_20343	chr6:108937264-109037264	chr6	108937264	109037264	0.489804	0.04574	0.33064	0.12467	0.01533	0	0.14108	0	0	0	0	0
Molaro_nonMD_9001	chr17:16443376-16543376	chr17	16443376	16543376	0.489817	0.0276	0.56759	0.25765	0.08149	0	0.1794	0	0	0	0	0
Molaro_nonMD_26273	chrX:148265010-148365010	chrX	148265010	148365010	0.490085	0.00204	0.70695	0.49799	0.10113	0	0.04727	0	0	0	0	0
Molaro_nonMD_26995	chrX:90690348-90790348	chrX	90690348	90790348	0.490167	0	0.67583	0.48966	0.11782	0	0.04243	0	0	0	0	0
Molaro_nonMD_22017	chr7:115903660-116003660	chr7	115903660	116003660	0.490205	0.0261	0.3257	0.10989	0.04301	0	0.11253	0	0	0	0	0
Molaro_nonMD_14242	chr2:45037571-45137571	chr2	45037571	45137571	0.490241	0.05667	0.40124	0.07909	0.11991	0	0.1541	0	0	0	0	0
Molaro_nonMD_7259	chr15:23016294-23116294	chr15	23016294	23116294	0.490282	0	0.51707	0.43225	0.03417	0	0.04564	0	2	0	1	0
Molaro_nonMD_26033	chrX:125416318-125516318	chrX	125416318	125516318	0.490298	0.0123	0.65675	0.39237	0.15317	0	0.04378	0	0	0	0	0
Molaro_nonMD_13433	chr22:18027850-18127850	chr22	18027850	18127850	0.490363	0.10871	0.33937	0.13012	0.03969	0	0.14579	0	0	0	11	1
Molaro_nonMD_9042	chr17:20243376-20343376	chr17	20243376	20343376	0.490396	0	0.47867	0.21696	0.01891	0	0.17731	0	1	0	0	0
Molaro_nonMD_8324	chr16:33494422-33594422	chr16	33494422	33594422	0.490538	0	0.55475	0.28338	0.21806	0	0.03621	1	1	2	0	0
Molaro_nonMD_21135	chr6:3005000-3105000	chr6	3005000	3105000	0.49054	0.07705	0.45655	0.18178	0.01675	0	0.19628	0	0	1	0	0
Molaro_nonMD_25626	chr9:85725288-85825288	chr9	85725288	85825288	0.490558	0.037	0.55985	0.13918	0.05176	0	0.30465	0	0	0	0	0
Molaro_nonMD_6758	chr14:59770000-59870000	chr14	59770000	59870000	0.490607	0.01685	0.36856	0.13033	0.0681	0	0.11534	0	0	0	0	0
Molaro_nonMD_18278	chr4:75511854-75611854	chr4	75511854	75611854	0.490729	0.00454	0.50201	0.25159	0.13104	0	0.07373	0	0	0	0	0
Molaro_nonMD_3223	chr1:194976269-195076269	chr1	194976269	195076269	0.490731	0	0.59047	0.41036	0.07694	0	0.04612	1	1	3	0	1
Molaro_nonMD_11129	chr19:61823622-61923622	chr19	61823622	61923622	0.490777	0.03886	0.60157	0.18292	0.11504	0	0.21261	1	1	0	1	2
Molaro_nonMD_7014	chr14:83070000-83170000	chr14	83070000	83170000	0.490841	0	0.44787	0.23034	0.10199	0	0.08853	0	0	0	1	0
Molaro_nonMD_26127	chrX:134316318-134416318	chrX	134316318	134416318	0.490966	0.02263	0.50887	0.2099	0.18213	0	0.06269	0	0	0	0	0
Molaro_nonMD_26885	chrX:79990348-80090348	chrX	79990348	80090348	0.491043	0	0.84658	0.58094	0.1801	0	0.07389	0	0	0	0	0
Molaro_nonMD_4260	chr1:232764469-232864469	chr1	232764469	232864469	0.491103	0.03334	0.35905	0.09151	0.07286	0	0.12652	1	1	0	0	0
Molaro_nonMD_9260	chr17:39701721-39801721	chr17	39701721	39801721	0.491184	0.04966	0.52434	0.07475	0.08447	0	0.329	0	0	0	0	1
Molaro_nonMD_16633	chr3:89175833-89275833	chr3	89175833	89275833	0.491192	0.00472	0.32914	0.16303	0.06829	0	0.05749	0	0	0	0	0
Molaro_nonMD_14041	chr2:26837571-26937571	chr2	26837571	26937571	0.491323	0.03795	0.53156	0.09124	0.09006	0	0.30875	0	0	0	0	0
Molaro_nonMD_22086	chr7:122303660-122403660	chr7	122303660	122403660	0.491451	0.01211	0.50965	0.15852	0.16561	0	0.10935	0	0	0	0	0
Molaro_nonMD_5382	chr13:22118000-22218000	chr13	22118000	22218000	0.491517	0.00339	0.43415	0.20231	0.07388	0	0.11595	0	0	0	0	0
Molaro_nonMD_14747	chr2:96489898-96589898	chr2	96489898	96589898	0.491567	0.03403	0.50256	0.16664	0.05807	0	0.18363	0	0	0	1	1
Molaro_nonMD_19330	chr5:172523020-172623020	chr5	172523020	172623020	0.491721	0.0693	0.53412	0.16963	0.07907	0	0.21837	0	0	0	0	0
Molaro_nonMD_25548	chr9:78725288-78825288	chr9	78725288	78825288	0.491738	0.03625	0.53042	0.22473	0.08436	0	0.16595	1	1	2	0	0
Molaro_nonMD_5371	chr13:21118000-21218000	chr13	21118000	21218000	0.491812	0.04055	0.37927	0.17304	0.05251	0	0.10302	0	0	0	1	0
Molaro_nonMD_25830	chrX:105190348-105290348	chrX	105190348	105290348	0.491842	0	0.85404	0.55434	0.24267	0	0.03657	0	0	0	0	0
Molaro_nonMD_7241	chr15:21416294-21516294	chr15	21416294	21516294	0.491931	0.00988	0.61333	0.36176	0.10914	0	0.11207	0	0	0	2	0
Molaro_nonMD_8279	chr16:2800000-2900000	chr16	2800000	2900000	0.492044	0.05498	0.50447	0.09062	0.07507	0	0.27696	0	1	0	0	0
Molaro_nonMD_5663	chr13:47718000-47818000	chr13	47718000	47818000	0.492062	0.02856	0.50543	0.26919	0.03942	0	0.09583	0	0	0	0	0
Molaro_nonMD_25674	chr9:900000-1000000	chr9	900000	1000000	0.492096	0.05984	0.3149	0.12888	0.01719	0	0.12971	0	0	0	2	0
Molaro_nonMD_9959	chr18:26864896-26964896	chr18	26864896	26964896	0.492188	0.02763	0.39314	0.2058	0.04624	0	0.09688	0	0	0	0	0
Molaro_nonMD_9320	chr17:45401721-45501721	chr17	45401721	45501721	0.492213	0.05758	0.44452	0.15182	0.04358	0	0.20397	0	0	1	1	0
Molaro_nonMD_5510	chr1:33400669-33500669	chr1	33400669	33500669	0.492294	0.0152	0.68781	0.29236	0.11449	0	0.20783	0	0	0	0	0
Molaro_nonMD_24226	chr8:54909201-55009201	chr8	54909201	55009201	0.492512	0.04981	0.51304	0.231	0.03744	0	0.22037	0	0	0	0	0
Molaro_nonMD_21150	chr6:31449728-31549728	chr6	31449728	31549728	0.492703	0.01442	0.67362	0.232	0.26513	0	0.07532	1	1	1	0	0
Molaro_nonMD_14857	chr3:106487544-106587544	chr3	106487544	106587544	0.492742	0.00933	0.48935	0.30424	0.04839	0	0.06662	0	0	0	1	0
Molaro_nonMD_26901	chrX:81690348-81790348	chrX	81690348	81790348	0.492861	0	0.83012	0.64506	0.12279	0	0.04079	0	0	0	0	0
Molaro_nonMD_23678	chr8:132551003-132651003	chr8	132551003	132651003	0.492875	0	0.60839	0.31514	0.16647	0	0.09254	0	0	0	0	0
Molaro_nonMD_7774	chr15:72096735-72196735	chr15	72096735	72196735	0.492888	0.00995	0.37478	0.11504	0.04849	0	0.16785	0	1	0	0	1
Molaro_nonMD_24416	chr8:72909201-73009201	chr8	72909201	73009201	0.492933	0.01765	0.58083	0.40925	0.08564	0	0.04935	0	0	0	0	0
Molaro_nonMD_25451	chr9:67627818-67727818	chr9	67627818	67727818	0.492949	0	0.51069	0.26258	0.14765	0	0.05365	1	0	0	1	2
Molaro_nonMD_13289	chr2:20721403-20821403	chr2	20721403	20821403	0.492953	0.03574	0.49925	0.34508	0.04332	0	0.0834	0	0	0	0	0
Molaro_nonMD_25904	chrX:112490348-112590348	chrX	112490348	112590348	0.493009	0	0.83492	0.63275	0.14136	0	0.03822	0	0	0	0	0
Molaro_nonMD_653	chr10:42116693-42216693	chr10	42116693	42216693	0.493075	0.00263	0.76044	0.15947	0.24682	0.20663	0.127	0	0	0	0	0
Molaro_nonMD_1867	chr1:117693838-117793838	chr1	117693838	117793838	0.493105	0.01271	0.62805	0.40443	0.05628	0	0.08587	0	0	0	0	2
Molaro_nonMD_19375	chr5:176723020-176823020	chr5	176723020	176823020	0.493143	0.08479	0.38582	0.06912	0.05406	0	0.21593	0	0	0	0	0
Molaro_nonMD_9700	chr17:77379182-77479182	chr17	77379182	77479182	0.493259	0.1153	0.31592	0.03188	0.00962	0	0.25177	0	0	0	0	0
Molaro_nonMD_24609	chr8:91651003-91751003	chr8	91651003	91751003	0.493274	0.0139	0.42424	0.13582	0.16286	0	0.09589	0	0	0	0	0
Molaro_nonMD_26970	chrX:88490348-88590348	chrX	88490348	88590348	0.493428	0	0.58008	0.38753	0.10543	0	0.04992	0	0	0	0	0
Molaro_nonMD_8293	chr16:29694422-29794422	chr16	29694422	29794422	0.493444	0.06511	0.44586	0.05915	0.01952	0	0.32413	0	0	0	7	5
Molaro_nonMD_2304	chr1:150476269-150576269	chr1	150476269	150576269	0.493476	0	0.68858	0.57884	0.05455	0	0.02081	0	1	0	0	0
Molaro_nonMD_4626	chr12:53542961-53642961	chr12	53542961	53642961	0.493732	0	0.67582	0.34634	0.21649	0	0.05123	0	0	0	0	0
Molaro_nonMD_22927	chr7:56878125-56955418	chr7	56878125	56955418	0.493744	0.0085519	0.570737	0.0778854	0.0431216	0	0.414552	0	0	0	0	0
Molaro_nonMD_17596	chr4:181125054-181225054	chr4	181125054	181225054	0.494219	0.01581	0.46051	0.27327	0.08065	0	0.04636	0	0	0	0	0
Molaro_nonMD_27076	chrX:98590348-98690348	chrX	98590348	98690348	0.494245	0	0.75396	0.64379	0.06253	0	0.03221	0	0	0	0	0
Molaro_nonMD_14718	chr2:89337571-89411551	chr2	89337571	89411551	0.494384	0	0.386807	0.13651	0.151379	0	0.0574209	0	0	1	0	0
Molaro_nonMD_26566	chrX:36928238-37008177	chrX	36928238	37008177	0.494422	0.0125471	0.548969	0.328926	0.135266	0	0.0599207	0	1	0	0	0
Molaro_nonMD_26952	chrX:86890348-86990348	chrX	86890348	86990348	0.494535	0	0.69078	0.48493	0.11837	0	0.06092	0	0	0	0	0
Molaro_nonMD_8214	chr16:22294422-22394422	chr16	22294422	22394422	0.494542	0.00828	0.51925	0.11853	0.01704	0	0.34352	0	0	0	11	10
Molaro_nonMD_19989	chr5:76341398-76441398	chr5	76341398	76441398	0.494647	0.02029	0.48222	0.14444	0.09604	0	0.13978	0	1	1	0	0
Molaro_nonMD_23342	chr8:101151003-101251003	chr8	101151003	101251003	0.494712	0.02005	0.49633	0.22084	0.05061	0	0.16464	0	0	0	1	0
Molaro_nonMD_25361	chr9:34300000-34400000	chr9	34300000	34400000	0.494717	0.05555	0.46306	0.15286	0.04244	0	0.23703	0	0	0	1	0
Molaro_nonMD_26148	chrX:136316318-136416318	chrX	136316318	136416318	0.494757	0.01143	0.54551	0.27207	0.08368	0	0.13358	0	0	0	0	0
Molaro_nonMD_10942	chr19:45323622-45423622	chr19	45323622	45423622	0.494758	0.04483	0.67926	0.15514	0.09818	0	0.38466	0	0	0	0	0
Molaro_nonMD_2587	chr11:65750781-65850781	chr11	65750781	65850781	0.494808	0.09475	0.36992	0.10058	0.02304	0	0.21275	0	0	0	0	0
Molaro_nonMD_25341	chr9:32500000-32600000	chr9	32500000	32600000	0.49522	0.02747	0.62295	0.27794	0.13749	0	0.15833	0	0	0	0	0
Molaro_nonMD_585	chr10:32964681-33064681	chr10	32964681	33064681	0.495383	0	0.89472	0.62275	0.2187	0	0.02218	0	0	0	0	0
Molaro_nonMD_1212	chr10:96441464-96541464	chr10	96441464	96541464	0.495425	0	0.76955	0.53811	0.1508	0	0.05609	0	0	0	1	1
Molaro_nonMD_21166	chr6:33249728-33349728	chr6	33249728	33349728	0.495432	0.05233	0.42466	0.11852	0.01795	0	0.23377	0	0	0	0	0
Molaro_nonMD_19412	chr5:180423020-180523020	chr5	180423020	180523020	0.495592	0.02857	0.56027	0.23062	0.14605	0	0.15038	0	2	1	1	0
Molaro_nonMD_26799	chrX:68598737-68698737	chrX	68598737	68698737	0.495814	0.02776	0.56078	0.37017	0.07064	0	0.08116	0	0	0	0	0
Molaro_nonMD_17705	chr4:191025054-191125054	chr4	191025054	191125054	0.495827	0.00884	0.57682	0.25683	0.14773	0	0.07834	0	0	0	3	3
Molaro_nonMD_20192	chr5:94911884-95011884	chr5	94911884	95011884	0.495834	0.02741	0.5311	0.23973	0.11142	0	0.12869	0	0	0	1	0
Molaro_nonMD_5830	chr13:63118000-63218000	chr13	63118000	63218000	0.495949	0	0.48708	0.2222	0.11714	0.0263	0.0394	1	1	2	7	9
Molaro_nonMD_665	chr10:43216693-43316693	chr10	43216693	43316693	0.496045	0.03686	0.71796	0.08389	0.04145	0	0.48345	0	0	0	0	0
Molaro_nonMD_12753	chr2:158098828-158198828	chr2	158098828	158198828	0.496053	0.01149	0.55473	0.39591	0.01807	0	0.102	0	0	0	0	0
Molaro_nonMD_6480	chr14:34070000-34170000	chr14	34070000	34170000	0.496225	0.02423	0.6426	0.06224	0.02431	0	0.51123	0	0	0	0	0
Molaro_nonMD_21708	chr6:86836548-86936548	chr6	86836548	86936548	0.496242	0	0.74584	0.54002	0.13654	0	0.0448	0	0	0	0	1
Molaro_nonMD_23069	chr7:76503660-76603660	chr7	76503660	76603660	0.496282	0.00399	0.57631	0.23639	0.05096	0	0.22273	0	1	1	0	0
Molaro_nonMD_8302	chr16:30494422-30594422	chr16	30494422	30594422	0.496285	0.06059	0.62089	0.04756	0.11368	0	0.39974	0	0	0	1	0
Molaro_nonMD_7479	chr15:45196735-45296735	chr15	45196735	45296735	0.496286	0.0113	0.52875	0.35479	0.05437	0	0.05145	0	0	0	0	0
Molaro_nonMD_23718	chr8:136251003-136351003	chr8	136251003	136351003	0.496401	0	0.54144	0.26262	0.14672	0	0.08491	0	1	0	0	0
Molaro_nonMD_22806	chr7:45877567-45977567	chr7	45877567	45977567	0.496441	0.01793	0.50736	0.34856	0.08502	0	0.05117	0	0	0	0	0
Molaro_nonMD_11037	chr19:53923622-54023622	chr19	53923622	54023622	0.496479	0.04409	0.60736	0.06371	0.06495	0.01911	0.4236	0	0	0	1	0
Molaro_nonMD_5920	chr13:71318000-71418000	chr13	71318000	71418000	0.496527	0.00697	0.36511	0.16214	0.06846	0	0.07872	1	1	1	0	0
Molaro_nonMD_6501	chr14:36070000-36170000	chr14	36070000	36170000	0.496592	0.0325	0.45255	0.23811	0.06833	0	0.1089	0	0	0	0	0
Molaro_nonMD_2669	chr11:6969335-7069335	chr11	6969335	7069335	0.496604	0.02121	0.5207	0.26914	0.14692	0	0.07403	0	0	0	0	0
Molaro_nonMD_18858	chr5:129212886-129312886	chr5	129212886	129312886	0.49666	0.02059	0.48487	0.2333	0.12742	0	0.0784	0	0	0	0	0
Molaro_nonMD_5488	chr1:33200669-33300669	chr1	33200669	33300669	0.496693	0.0236	0.56609	0.08757	0.0658	0	0.32464	0	0	0	0	0
Molaro_nonMD_22375	chr7:148754917-148854917	chr7	148754917	148854917	0.496745	0.04303	0.60378	0.38652	0.0424	0	0.11724	0	0	0	0	0
Molaro_nonMD_25987	chrX:121216318-121316318	chrX	121216318	121316318	0.496868	0	0.84723	0.57488	0.21266	0	0.03336	0	0	0	0	0
Molaro_nonMD_22391	chr7:150354917-150454917	chr7	150354917	150454917	0.497108	0.09867	0.23086	0.0359	0.01709	0	0.14353	0	0	0	0	0
Molaro_nonMD_6368	chr14:23870000-23970000	chr14	23870000	23970000	0.497457	0.03761	0.40583	0.12204	0.08177	0	0.16123	0	0	0	0	0
Molaro_nonMD_10747	chr19:21598198-21698198	chr19	21598198	21698198	0.497709	0.00224	0.75382	0.1634	0.35956	0	0.18327	0	0	0	0	2
Molaro_nonMD_5115	chr12:9432293-9532293	chr12	9432293	9532293	0.497755	0.00844	0.45777	0.17647	0.12474	0.01683	0.10918	1	1	2	1	0
Molaro_nonMD_27122	chrY:15108578-15208578	chrY	15108578	15208578	0.497822	0.01009	0.55413	0.26075	0.15368	0	0.10094	0	0	0	0	0
Molaro_nonMD_8301	chr16:30394422-30494422	chr16	30394422	30494422	0.497914	0.06966	0.59766	0.04879	0.09643	0	0.42657	0	0	0	1	0
Molaro_nonMD_24653	chr8:95651003-95751003	chr8	95651003	95751003	0.497939	0.01807	0.60638	0.11376	0.04545	0	0.35991	0	1	0	0	0
Molaro_nonMD_11053	chr19:55323622-55423622	chr19	55323622	55423622	0.498023	0.0214	0.70326	0.17114	0.04054	0.01409	0.37845	0	0	0	0	1
Molaro_nonMD_12329	chr2:132408548-132508548	chr2	132408548	132508548	0.498026	0.00574	0.56002	0.31826	0.12066	0	0.06726	0	0	0	0	0
Molaro_nonMD_9694	chr17:76911056-77011056	chr17	76911056	77011056	0.498068	0.16566	0.28186	0.04588	0.05189	0	0.15376	0	0	0	2	1
Molaro_nonMD_9631	chr17:7143376-7243376	chr17	7143376	7243376	0.498076	0.08224	0.43501	0.07216	0.02618	0	0.31555	0	2	1	0	0
Molaro_nonMD_27137	chrY:16608578-16708578	chrY	16608578	16708578	0.498096	0	0.70041	0.28997	0.30348	0	0.0529	0	0	0	0	0
Molaro_nonMD_12793	chr2:161798828-161898828	chr2	161798828	161898828	0.498103	0.02519	0.42695	0.18451	0.03222	0.00238	0.14795	0	0	0	0	0
Molaro_nonMD_21048	chr6:19849728-19949728	chr6	19849728	19949728	0.498156	0.02541	0.47373	0.24206	0.03394	0	0.1355	1	0	0	0	0
Molaro_nonMD_9417	chr17:53501721-53601721	chr17	53501721	53601721	0.498205	0.01246	0.60887	0.28011	0.07712	0	0.15484	1	1	1	0	0
Molaro_nonMD_14561	chr2:74437571-74537571	chr2	74437571	74537571	0.498267	0.05771	0.39665	0.11747	0.04039	0	0.20115	0	0	0	1	0
Molaro_nonMD_10639	chr19:1211000-1311000	chr19	1211000	1311000	0.498309	0.12617	0.37128	0.03846	0.01203	0	0.28825	0	0	0	1	2
Molaro_nonMD_18057	chr4:54654874-54754874	chr4	54654874	54754874	0.498728	0.02715	0.62097	0.23501	0.10137	0	0.24252	0	0	0	0	0
Molaro_nonMD_9248	chr17:38701721-38801721	chr17	38701721	38801721	0.498743	0.01458	0.70639	0.02758	0.37932	0	0.27613	0	3	2	2	1
Molaro_nonMD_25659	chr9:88725288-88825288	chr9	88725288	88825288	0.498767	0.02504	0.39971	0.17035	0.08095	0	0.10034	0	0	0	0	0
Molaro_nonMD_7862	chr15:80096735-80196735	chr15	80096735	80196735	0.498773	0.04465	0.46629	0.08096	0.11125	0	0.19152	0	1	0	0	0
Molaro_nonMD_1340	chr1:108493838-108593838	chr1	108493838	108593838	0.498796	0.01087	0.50875	0.30081	0.06806	0	0.08172	1	3	2	2	3
Molaro_nonMD_19409	chr5:180123020-180223020	chr5	180123020	180223020	0.498804	0.04422	0.51674	0.22645	0.12906	0	0.12158	1	1	1	6	8
Molaro_nonMD_14555	chr2:73837571-73937571	chr2	73837571	73937571	0.498917	0.00804	0.44817	0.09857	0.0461	0	0.25488	0	0	0	0	0
Molaro_nonMD_729	chr10:51618851-51718851	chr10	51618851	51718851	0.498928	0	0.45979	0.24881	0.06097	0	0.09305	0	0	0	5	0
Molaro_nonMD_7369	chr15:34896735-34996735	chr15	34896735	34996735	0.499098	0.01228	0.28797	0.13431	0.03002	0	0.08251	0	0	0	0	0
Molaro_nonMD_8150	chr16:16494422-16594422	chr16	16494422	16594422	0.499353	0	0.63914	0.21691	0.1118	0	0.26312	1	1	1	12	16
Molaro_nonMD_16642	chr3:89975833-90075833	chr3	89975833	90075833	0.499463	0	0.59848	0.36302	0.14765	0	0.05033	0	0	0	0	4
Molaro_nonMD_21669	chr6:83036548-83136548	chr6	83036548	83136548	0.49947	0.01903	0.6288	0.36163	0.08733	0	0.12803	0	0	0	0	0
Molaro_nonMD_6063	chr13:84318000-84418000	chr13	84318000	84418000	0.499612	0	0.60621	0.23882	0.26018	0	0.07315	0	0	0	0	0
Molaro_nonMD_17702	chr4:190725054-190825054	chr4	190725054	190825054	0.499632	0.01173	0.3623	0.05687	0.18475	0	0.06315	0	0	0	4	4
Molaro_nonMD_22931	chr7:57505418-57605418	chr7	57505418	57605418	0.499664	0	0.5768	0.13262	0.14937	0.06416	0.13973	0	0	0	7	4
Molaro_nonMD_22163	chr7:129203660-129303660	chr7	129203660	129303660	0.499679	0.05694	0.44418	0.11545	0.02517	0	0.25679	0	0	0	1	0
Molaro_nonMD_22393	chr7:150554917-150654917	chr7	150554917	150654917	0.499711	0.0416	0.52941	0.1805	0.09263	0	0.17527	0	0	0	0	0
Molaro_nonMD_14700	chr2:87337571-87437571	chr2	87337571	87437571	0.499789	0.0042	0.50755	0.19433	0.09198	0.01959	0.10465	2	1	0	0	0
Molaro_nonMD_2296	chr11:49969335-50069335	chr11	49969335	50069335	0.499894	0	0.70915	0.24421	0.16993	0.05506	0.17831	0	1	0	10	6
Molaro_nonMD_10203	chr1:84700669-84800669	chr1	84700669	84800669	0.499978	0.01565	0.50568	0.22104	0.03846	0	0.1632	0	0	0	0	0
Molaro_nonMD_17949	chr4:41392791-41492791	chr4	41392791	41492791	0.499984	0.01563	0.38665	0.14956	0.0621	0	0.11381	0	0	0	0	0
Molaro_nonMD_11206	chr19:911000-1011000	chr19	911000	1011000	0.500003	0.16183	0.32461	0.02772	0.00271	0	0.24834	0	0	0	1	1
Molaro_nonMD_4546	chr12:46842961-46942961	chr12	46842961	46942961	0.500043	0.02021	0.55687	0.29222	0.04787	0	0.13522	0	0	0	0	0
Molaro_nonMD_13857	chr2:238731985-238831985	chr2	238731985	238831985	0.500048	0.05143	0.41402	0.11279	0.10385	0	0.17098	0	1	1	0	1
Molaro_nonMD_3062	chr1:18748245-18848245	chr1	18748245	18848245	0.500126	0.06649	0.44478	0.13129	0.03303	0	0.22829	0	0	0	0	0
Molaro_nonMD_27008	chrX:91990348-92090348	chrX	91990348	92090348	0.500364	0	0.76937	0.56329	0.14341	0	0.04802	0	1	0	0	0
Molaro_nonMD_10933	chr19:44623622-44723622	chr19	44623622	44723622	0.500398	0.05053	0.55394	0.10173	0.03772	0.00183	0.37301	0	0	0	0	0
Molaro_nonMD_23679	chr8:132651003-132751003	chr8	132651003	132751003	0.500474	0	0.64274	0.37565	0.12128	0	0.08341	0	0	0	0	0
Molaro_nonMD_4549	chr1:247024833-247124833	chr1	247024833	247124833	0.5005	0.04174	0.47424	0.19863	0.12301	0	0.11719	0	1	1	3	0
Molaro_nonMD_21617	chr6:78136548-78236548	chr6	78136548	78236548	0.500529	0.01857	0.44481	0.24365	0.07495	0	0.0692	0	0	0	0	0
Molaro_nonMD_11954	chr21:14060000-14160000	chr21	14060000	14160000	0.500617	0.00462	0.41967	0.06757	0.23829	0.00347	0.07709	1	1	0	9	11
Molaro_nonMD_11042	chr19:54323622-54423622	chr19	54323622	54423622	0.500785	0.05233	0.59399	0.07436	0.06475	0.00472	0.35976	0	0	0	0	0
Molaro_nonMD_10645	chr19:12898198-12998198	chr19	12898198	12998198	0.500879	0.08943	0.42277	0.04758	0.00199	0	0.31638	0	0	0	0	0
Molaro_nonMD_22664	chr7:32877567-32977567	chr7	32877567	32977567	0.500943	0.03012	0.60267	0.11395	0.1325	0	0.31295	0	1	0	0	0
Molaro_nonMD_18304	chr4:77971303-78071303	chr4	77971303	78071303	0.501046	0.01585	0.59375	0.19283	0.10907	0	0.1682	1	1	0	0	0
Molaro_nonMD_6015	chr1:38000669-38100669	chr1	38000669	38100669	0.501062	0.04225	0.4578	0.11095	0.04174	0	0.26378	0	0	0	0	0
Molaro_nonMD_10938	chr19:45023622-45123622	chr19	45023622	45123622	0.501142	0.04924	0.5489	0.13725	0.06447	0	0.30461	1	1	0	0	0
Molaro_nonMD_17950	chr4:41592791-41692791	chr4	41592791	41692791	0.501148	0.01435	0.53993	0.18156	0.15921	0	0.14557	0	0	0	0	0
Molaro_nonMD_24964	chr9:124018616-124118616	chr9	124018616	124118616	0.501218	0.05348	0.45575	0.14728	0.00891	0	0.26773	0	0	0	0	0
Molaro_nonMD_16552	chr3:81875833-81975833	chr3	81875833	81975833	0.501239	0.00638	0.45984	0.17484	0.14677	0	0.09774	0	0	0	0	0
Molaro_nonMD_26291	chrX:150032720-150132720	chrX	150032720	150132720	0.501441	0.02084	0.71025	0.48022	0.10676	0	0.06438	0	0	1	0	0
Molaro_nonMD_1982	chr11:250000-350000	chr11	250000	350000	0.501466	0.0676	0.55494	0.11304	0.22441	0	0.16968	0	1	0	0	0
Molaro_nonMD_15125	chr3:131187544-131287544	chr3	131187544	131287544	0.501644	0.00763	0.64004	0.07951	0.26295	0.06601	0.18427	1	2	1	2	0
Molaro_nonMD_11616	chr20:48980499-49080499	chr20	48980499	49080499	0.501663	0.048	0.47959	0.12706	0.06512	0	0.2303	0	0	0	0	0
Molaro_nonMD_10892	chr19:41023622-41123622	chr19	41023622	41123622	0.501672	0.0769	0.50842	0.06463	0.03977	0.00542	0.3561	0	0	0	0	0
Molaro_nonMD_4614	chr12:52342961-52442961	chr12	52342961	52442961	0.501699	0.02079	0.36731	0.06255	0.01387	0	0.23351	0	0	0	0	0
Molaro_nonMD_21288	chr6:44249728-44349728	chr6	44249728	44349728	0.501759	0.04978	0.42686	0.07832	0.04939	0	0.25812	0	0	0	1	1
Molaro_nonMD_13100	chr2:19021403-19121403	chr2	19021403	19121403	0.501855	0	0.38711	0.23136	0.03955	0	0.08287	0	0	0	0	0
Molaro_nonMD_8287	chr16:2900000-3000000	chr16	2900000	3000000	0.501977	0.0795	0.40375	0.04735	0.0453	0	0.28195	0	1	1	1	0
Molaro_nonMD_23226	chr7:90703660-90803660	chr7	90703660	90803660	0.502073	0.03116	0.39719	0.19415	0.05824	0	0.08893	0	0	0	0	0
Molaro_nonMD_8451	chr1:65300669-65400669	chr1	65300669	65400669	0.502083	0.03281	0.63853	0.1842	0.07594	0	0.31497	0	0	0	0	0
Molaro_nonMD_26698	chrX:49479941-49579941	chrX	49479941	49579941	0.502114	0.0188	0.57982	0.33234	0.09494	0	0.09047	0	0	0	0	0
Molaro_nonMD_18539	chr5:100212886-100312886	chr5	100212886	100312886	0.502276	0.00804	0.41488	0.25219	0.07422	0	0.0505	0	0	0	0	0
Molaro_nonMD_11000	chr19:50523622-50623622	chr19	50523622	50623622	0.5023	0.06471	0.57143	0.07656	0.02815	0.00377	0.44121	1	1	0	0	0
Molaro_nonMD_2458	chr1:159576269-159676269	chr1	159576269	159676269	0.502381	0.01446	0.62427	0.09635	0.18266	0	0.27598	0	1	0	0	0
Molaro_nonMD_14727	chr2:91258830-91358830	chr2	91258830	91358830	0.502464	0.01037	0.39313	0.1658	0.06032	0	0.12292	0	0	0	0	0
Molaro_nonMD_14046	chr2:27337571-27437571	chr2	27337571	27437571	0.502589	0.06537	0.4972	0.09111	0.0184	0	0.34353	0	0	0	0	0
Molaro_nonMD_11918	chr2:110312304-110348650	chr2	110312304	110348650	0.502671	0.0165355	0.590849	0.311864	0.128707	0	0.100204	1	1	1	3	0
Molaro_nonMD_7034	chr14:84970000-85070000	chr14	84970000	85070000	0.502672	0.02348	0.38607	0.12793	0.09878	0	0.11287	0	0	0	0	0
Molaro_nonMD_14696	chr2:86737571-86837571	chr2	86737571	86837571	0.50273	0.0205	0.6044	0.31145	0.05569	0	0.1818	0	1	0	4	0
Molaro_nonMD_23330	chr8:100051003-100151003	chr8	100051003	100151003	0.502835	0.02591	0.63048	0.34759	0.04056	0	0.17168	0	0	0	0	0
Molaro_nonMD_25477	chr9:72125288-72225288	chr9	72125288	72225288	0.502859	0.03504	0.4742	0.14295	0.07312	0	0.20484	0	0	0	0	0
Molaro_nonMD_21301	chr6:45449728-45549728	chr6	45449728	45549728	0.502897	0.0412	0.3563	0.10274	0.03656	0	0.15391	0	0	0	0	0
Molaro_nonMD_9643	chr17:7243376-7343376	chr17	7243376	7343376	0.502956	0.07268	0.35523	0.05884	0.00244	0	0.25269	0	1	1	0	0
Molaro_nonMD_17673	chr4:188025054-188125054	chr4	188025054	188125054	0.502995	0.07483	0.36672	0.15396	0.06333	0	0.09508	1	1	1	0	1
Molaro_nonMD_11715	chr20:57880499-57980499	chr20	57880499	57980499	0.503067	0.03327	0.36858	0.16858	0.03379	0	0.08047	0	0	0	0	0
Molaro_nonMD_15663	chr3:180287544-180387544	chr3	180287544	180387544	0.503112	0.0084	0.63785	0.38819	0.05119	0	0.11449	0	0	0	0	0
Molaro_nonMD_10287	chr1:85400669-85500669	chr1	85400669	85500669	0.503268	0.02655	0.49811	0.203	0.07339	0	0.18697	0	1	0	0	0
Molaro_nonMD_21709	chr6:86936548-87036548	chr6	86936548	87036548	0.503291	0	0.6317	0.48744	0.07387	0	0.03596	0	0	0	0	1
Molaro_nonMD_25138	chr9:140136818-140236818	chr9	140136818	140236818	0.503362	0.02083	0.52753	0.22042	0.11333	0.01481	0.14591	2	2	3	0	3
Molaro_nonMD_22954	chr7:64304592-64404592	chr7	64304592	64404592	0.503395	0.01444	0.64206	0.20891	0.1237	0	0.22759	0	1	1	32	26
Molaro_nonMD_4590	chr12:50442961-50542961	chr12	50442961	50542961	0.503397	0.04711	0.37999	0.08143	0.0753	0	0.18439	0	0	0	0	0
Molaro_nonMD_24142	chr8:4700000-4800000	chr8	4700000	4800000	0.503406	0	0.37518	0.22828	0.03633	0	0.0759	1	0	1	0	0
Molaro_nonMD_5867	chr13:66618000-66718000	chr13	66618000	66718000	0.503409	0.00866	0.17993	0.0555	0.01462	0	0.0851	0	0	0	0	0
Molaro_nonMD_9062	chr17:22487133-22587133	chr17	22487133	22587133	0.503589	0	0.78071	0.22482	0.06883	0.35258	0.08349	0	1	1	0	0
Molaro_nonMD_18460	chr4:92771303-92871303	chr4	92771303	92871303	0.503598	0	0.69677	0.3655	0.27115	0	0.02941	0	0	0	1	1
Molaro_nonMD_9022	chr17:18343376-18443376	chr17	18343376	18443376	0.503725	0.00284	0.57194	0.36655	0.04245	0	0.12446	1	0	1	0	0
Molaro_nonMD_3002	chr11:84854899-84954899	chr11	84854899	84954899	0.50392	0	0.79913	0.55376	0.13811	0	0.07429	0	0	0	1	1
Molaro_nonMD_11099	chr19:59123622-59223622	chr19	59123622	59223622	0.504028	0.03861	0.66156	0.15881	0.02211	0.01253	0.40085	0	1	0	0	1
Molaro_nonMD_26834	chrX:72598737-72698737	chrX	72598737	72698737	0.504047	0	0.92127	0.70431	0.15082	0	0.03636	0	0	0	0	0
Molaro_nonMD_4027	chr1:222164469-222264469	chr1	222164469	222264469	0.50432	0.00562	0.51508	0.15506	0.08115	0	0.23221	0	0	0	0	0
Molaro_nonMD_26018	chrX:124116318-124216318	chrX	124116318	124216318	0.504387	0.02196	0.42449	0.15097	0.11032	0	0.09935	0	0	0	0	0
Molaro_nonMD_1461	chr11:108742794-108842794	chr11	108742794	108842794	0.50463	0.01464	0.48859	0.29692	0.07895	0	0.06948	0	0	0	0	0
Molaro_nonMD_2207	chr11:44269335-44369335	chr11	44269335	44369335	0.504654	0.05004	0.34781	0.09359	0.05738	0	0.15491	0	0	0	0	0
Molaro_nonMD_715	chr10:50000-150000	chr10	50000	150000	0.50473	0.01846	0.62413	0.3031	0.16942	0	0.13677	1	0	0	3	1
Molaro_nonMD_25936	chrX:115816318-115916318	chrX	115816318	115916318	0.504878	0	0.73837	0.59914	0.09346	0	0.03682	0	1	1	0	0
Molaro_nonMD_27259	chrY:7528238-7628238	chrY	7528238	7628238	0.505041	0	0.41513	0.10436	0.18678	0	0.07724	0	0	0	0	0
Molaro_nonMD_2300	chr11:50169335-50269335	chr11	50169335	50269335	0.505048	0.01026	0.5623	0.22336	0.08856	0	0.19333	0	1	0	11	7
Molaro_nonMD_26971	chrX:88590348-88690348	chrX	88590348	88690348	0.505102	0	0.76214	0.47645	0.22621	0	0.03481	0	0	0	0	0
Molaro_nonMD_19122	chr5:153817257-153917257	chr5	153817257	153917257	0.505179	0.04206	0.52862	0.16573	0.06595	0	0.25924	0	0	0	0	0
Molaro_nonMD_1833	chr1:116093838-116193838	chr1	116093838	116193838	0.505299	0.02498	0.46648	0.21907	0.06208	0	0.09272	0	1	0	0	0
Molaro_nonMD_27231	chrY:4828238-4928238	chrY	4828238	4928238	0.505341	0.00282	0.59959	0.38027	0.07592	0	0.0569	0	0	0	0	0
Molaro_nonMD_27027	chrX:93790348-93890348	chrX	93790348	93890348	0.505368	0	0.92007	0.42474	0.44794	0	0.04151	0	0	0	0	0
Molaro_nonMD_20875	chr6:157632649-157732649	chr6	157632649	157732649	0.505384	0.03528	0.45268	0.17238	0.04643	0	0.1593	0	0	0	1	0
Molaro_nonMD_21143	chr6:30749728-30849728	chr6	30749728	30849728	0.505537	0.04805	0.47741	0.09414	0.03818	0	0.31813	0	0	0	0	1
Molaro_nonMD_23811	chr8:144806276-144906276	chr8	144806276	144906276	0.505573	0.10271	0.49257	0.12157	0.15277	0	0.19228	0	0	0	0	0
Molaro_nonMD_26770	chrX:63398737-63498737	chrX	63398737	63498737	0.505628	0	0.66336	0.52243	0.02647	0	0.07368	0	0	0	0	0
Molaro_nonMD_9595	chr17:6843376-6943376	chr17	6843376	6943376	0.505815	0.06559	0.4928	0.08276	0.12707	0	0.24965	0	0	0	0	0
Molaro_nonMD_10823	chr19:35323622-35423622	chr19	35323622	35423622	0.505891	0.04303	0.51745	0.24372	0.07401	0	0.12327	0	0	0	0	0
Molaro_nonMD_9498	chr17:60301721-60401721	chr17	60301721	60401721	0.505911	0.01346	0.44538	0.10621	0.02314	0	0.27096	0	0	0	0	0
Molaro_nonMD_1173	chr10:92841464-92941464	chr10	92841464	92941464	0.505971	0.00304	0.5664	0.26192	0.14425	0	0.10084	1	0	0	1	0
Molaro_nonMD_23938	chr8:2500000-2600000	chr8	2500000	2600000	0.50598	0	0.41577	0.19732	0.08419	0	0.0958	0	1	1	24	24
Molaro_nonMD_27098	chrY:12808578-12908578	chrY	12808578	12908578	0.506058	0	0.60009	0.13198	0.28115	0	0.14996	0	0	0	0	0
Molaro_nonMD_2464	chr1:159876269-159976269	chr1	159876269	159976269	0.506147	0.01661	0.52185	0.26067	0.07404	0	0.15236	1	2	1	0	0
Molaro_nonMD_11116	chr19:60823622-60923622	chr19	60823622	60923622	0.506168	0.09594	0.37334	0.06301	0.04885	0.00098	0.21073	0	0	0	0	0
Molaro_nonMD_25858	chrX:107790348-107890348	chrX	107790348	107890348	0.506174	0.02298	0.46425	0.29621	0.02575	0	0.08596	0	0	0	0	0
Molaro_nonMD_20941	chr6:163732649-163832649	chr6	163732649	163832649	0.50622	0	0.37044	0.16109	0.01991	0	0.11198	0	0	0	1	0
Molaro_nonMD_18135	chr4:61679326-61779326	chr4	61679326	61779326	0.506228	0.02918	0.35817	0.11182	0.08933	0	0.1107	0	1	1	0	0
Molaro_nonMD_5273	chr13:107608325-107708325	chr13	107608325	107708325	0.506351	0.01083	0.48605	0.26147	0.08987	0	0.07706	0	0	0	0	0
Molaro_nonMD_17635	chr4:184625054-184725054	chr4	184625054	184725054	0.50641	0.02636	0.54556	0.14441	0.06828	0	0.24106	0	0	0	0	0
Molaro_nonMD_21140	chr6:305000-405000	chr6	305000	405000	0.506455	0.03069	0.34909	0.09223	0.12745	0	0.0567	1	1	1	0	0
Molaro_nonMD_6307	chr14:106270000-106360585	chr14	106270000	106360585	0.506463	0.0022741	0.596379	0.308373	0.241762	0	0.0359441	0	0	0	0	0
Molaro_nonMD_14726	chr2:91158830-91258830	chr2	91158830	91258830	0.506535	0.01478	0.52608	0.23038	0.07351	0.00546	0.17566	0	0	0	0	0
Molaro_nonMD_6748	chr14:58970000-59070000	chr14	58970000	59070000	0.506558	0.02684	0.52388	0.25354	0.12106	0	0.08966	0	0	0	0	0
Molaro_nonMD_4507	chr12:45042961-45142961	chr12	45042961	45142961	0.506669	0.02624	0.43957	0.23526	0.03303	0	0.10435	0	0	0	0	0
Molaro_nonMD_8139	chr16:15094422-15194422	chr16	15094422	15194422	0.506672	0.04487	0.47897	0.12081	0.06128	0	0.2503	0	0	0	14	7
Molaro_nonMD_22661	chr7:32677567-32777567	chr7	32677567	32777567	0.506681	0.01801	0.58222	0.38642	0.06363	0	0.08552	1	1	0	0	0
Molaro_nonMD_16870	chr4:114871303-114971303	chr4	114871303	114971303	0.506698	0.00817	0.41261	0.19889	0.07793	0	0.09855	0	0	0	0	0
Molaro_nonMD_26039	chrX:126116318-126216318	chrX	126116318	126216318	0.506868	0	0.71968	0.41628	0.19256	0	0.06009	0	0	0	0	0
Molaro_nonMD_5613	chr13:43218000-43318000	chr13	43218000	43318000	0.506883	0.01838	0.4465	0.22978	0.05223	0	0.13848	0	0	0	0	0
Molaro_nonMD_21013	chr6:170371897-170471897	chr6	170371897	170471897	0.506886	0.1094	0.2075	0.04874	0.04282	0	0.06524	0	0	0	0	0
Molaro_nonMD_33	chr10:103441464-103541464	chr10	103441464	103541464	0.506975	0.02973	0.44432	0.10885	0.00536	0	0.28719	0	0	0	0	0
Molaro_nonMD_25752	chr9:97218616-97318616	chr9	97218616	97318616	0.507126	0.04616	0.25861	0.07727	0.02198	0	0.09877	0	0	0	0	0
Molaro_nonMD_26894	chrX:81090348-81190348	chrX	81090348	81190348	0.507131	0	0.8365	0.52921	0.23391	0	0.04708	0	0	0	0	0
Molaro_nonMD_26516	chrX:3228238-3328238	chrX	3228238	3328238	0.507165	0.02815	0.44775	0.06854	0.12294	0	0.11645	0	0	0	0	0
Molaro_nonMD_8329	chr16:34430651-34530651	chr16	34430651	34530651	0.507284	0.0087	0.54068	0.24011	0.10912	0.11409	0.04345	1	1	1	0	0
Molaro_nonMD_15719	chr3:185387544-185487544	chr3	185387544	185487544	0.5073	0.06695	0.52659	0.12442	0.027	0	0.3306	0	0	0	0	0
Molaro_nonMD_25940	chrX:116516318-116616318	chrX	116516318	116616318	0.507308	0	0.65163	0.51647	0.06537	0	0.04466	0	0	0	0	0
Molaro_nonMD_2576	chr1:165176269-165276269	chr1	165176269	165276269	0.507355	0.01308	0.51951	0.31483	0.03413	0	0.09617	0	0	0	0	0
Molaro_nonMD_11926	chr2:111808548-111908548	chr2	111808548	111908548	0.507366	0	0.41984	0.22375	0.07893	0	0.08065	1	1	2	6	7
Molaro_nonMD_25421	chr9:44666642-44766642	chr9	44666642	44766642	0.50751	0.00271	0.5883	0.10081	0.13934	0.01038	0.24641	1	0	1	0	0
Molaro_nonMD_27025	chrX:93590348-93690348	chrX	93590348	93690348	0.507553	0	0.75928	0.40951	0.29894	0	0.0307	0	0	0	0	0
Molaro_nonMD_26746	chrX:54762639-54862639	chrX	54762639	54862639	0.507559	0.00554	0.6555	0.50158	0.02568	0	0.07449	0	0	0	0	0
Molaro_nonMD_15831	chr3:195487544-195517797	chr3	195487544	195517797	0.507673	0.0267081	0.460054	0.252504	0.0060159	0	0.16005	0	0	0	0	0
Molaro_nonMD_10629	chr19:11298198-11398198	chr19	11298198	11398198	0.50769	0.05988	0.55098	0.04607	0.01962	0	0.42961	0	1	0	0	0
Molaro_nonMD_8205	chr16:21394422-21494422	chr16	21394422	21494422	0.50773	0.02128	0.50651	0.0712	0.03544	0	0.37339	1	0	0	34	37
Molaro_nonMD_26245	chrX:145665010-145765010	chrX	145665010	145765010	0.507779	0	0.69567	0.39037	0.21371	0	0.04871	0	1	2	0	0
Molaro_nonMD_19689	chr5:43563000-43663000	chr5	43563000	43663000	0.507942	0.01857	0.54822	0.11784	0.22752	0	0.14405	0	1	0	0	0
Molaro_nonMD_5961	chr13:75018000-75118000	chr13	75018000	75118000	0.508032	0.02503	0.4775	0.21638	0.03075	0	0.14739	0	0	0	0	0
Molaro_nonMD_4315	chr12:36142961-36242961	chr12	36142961	36242961	0.508083	0	0.65932	0.20629	0.08733	0.20866	0.129	0	0	0	0	0
Molaro_nonMD_10521	chr18:73462333-73562333	chr18	73462333	73562333	0.508157	0.00595	0.43616	0.22237	0.11145	0	0.06008	0	0	0	1	1
Molaro_nonMD_21177	chr6:34249728-34349728	chr6	34249728	34349728	0.508178	0.05636	0.65929	0.16481	0.09057	0	0.364	0	0	0	0	1
Molaro_nonMD_4975	chr12:82541940-82641940	chr12	82541940	82641940	0.508213	0	0.70214	0.49407	0.13879	0	0.04406	0	0	0	0	0
Molaro_nonMD_24847	chr9:113418616-113518616	chr9	113418616	113518616	0.508218	0.01598	0.47635	0.14862	0.06046	0	0.16949	0	0	0	0	0
Molaro_nonMD_20927	chr6:16249728-16349728	chr6	16249728	16349728	0.508291	0.00642	0.49778	0.1023	0.19619	0	0.15526	0	0	0	0	0
Molaro_nonMD_4809	chr12:68842961-68942961	chr12	68842961	68942961	0.50833	0.01132	0.54206	0.26167	0.08567	0	0.13222	0	0	0	0	0
Molaro_nonMD_570	chr10:31564681-31664681	chr10	31564681	31664681	0.508718	0.02867	0.55528	0.39756	0.04183	0	0.07919	0	1	0	0	0
Molaro_nonMD_10932	chr19:44523622-44623622	chr19	44523622	44623622	0.508849	0.06812	0.39418	0.07475	0.0106	0.00529	0.25977	0	0	0	0	0
Molaro_nonMD_26050	chrX:127116318-127216318	chrX	127116318	127216318	0.508915	0	0.80425	0.66301	0.09709	0	0.02364	0	0	0	0	0
Molaro_nonMD_18220	chr4:700000-800000	chr4	700000	800000	0.50895	0.12621	0.3753	0.13285	0.04638	0	0.17037	0	0	0	1	0
Molaro_nonMD_10819	chr19:35023622-35123622	chr19	35023622	35123622	0.50902	0.02669	0.66057	0.15867	0.09609	0	0.31141	0	0	0	0	0
Molaro_nonMD_21573	chr6:74036548-74136548	chr6	74036548	74136548	0.509034	0.03432	0.62701	0.13401	0.06226	0	0.39029	0	0	0	1	0
Molaro_nonMD_2327	chr1:152176269-152276269	chr1	152176269	152276269	0.509054	0.03709	0.47037	0.06627	0	0	0.37705	0	0	0	0	0
Molaro_nonMD_23815	chr8:145106276-145206276	chr8	145106276	145206276	0.50927	0.14092	0.4266	0.10733	0.07576	0	0.20023	0	0	0	2	0
Molaro_nonMD_7199	chr14:99770000-99870000	chr14	99770000	99870000	0.50934	0.06743	0.38682	0.05085	0.03156	0	0.27398	0	1	0	0	0
Molaro_nonMD_2511	chr11:62050781-62150781	chr11	62050781	62150781	0.509351	0.06062	0.29561	0.02651	0.00794	0	0.24786	0	0	0	1	0
Molaro_nonMD_20069	chr5:83641398-83741398	chr5	83641398	83741398	0.509359	0.01393	0.42187	0.20916	0.04796	0	0.09276	0	0	0	0	0
Molaro_nonMD_1136	chr10:89541464-89641464	chr10	89541464	89641464	0.509427	0.03162	0.48412	0.14086	0.13378	0	0.13969	0	0	0	0	0
Molaro_nonMD_14166	chr2:38137571-38237571	chr2	38137571	38237571	0.50955	0.03242	0.48004	0.24111	0.12084	0	0.06945	0	0	0	0	0
Molaro_nonMD_14020	chr22:49526803-49591432	chr22	49526803	49591432	0.509637	0.0084327	0.562008	0.248279	0.164059	0	0.13121	0	0	0	4	0
Molaro_nonMD_11403	chr20:29467569-29567569	chr20	29467569	29567569	0.509835	0.01514	0.6469	0.17211	0.07941	0	0.30989	0	0	0	1	3
Molaro_nonMD_14754	chr2:97089898-97189898	chr2	97089898	97189898	0.50994	0.01643	0.43468	0.22184	0.07295	0	0.09611	0	2	2	7	9
Molaro_nonMD_13391	chr22:15927850-16027850	chr22	15927850	16027850	0.510025	0.07486	0.49943	0.12282	0.04681	0	0.27272	0	1	0	1	0
Molaro_nonMD_21705	chr6:86336548-86436548	chr6	86336548	86436548	0.510056	0.03311	0.50604	0.17553	0.01998	0	0.23374	0	0	0	0	0
Molaro_nonMD_18711	chr5:115912886-116012886	chr5	115912886	116012886	0.510056	0.02778	0.41848	0.13787	0.11809	0	0.09771	0	0	0	0	1
Molaro_nonMD_14034	chr2:26237571-26337571	chr2	26237571	26337571	0.510062	0.03622	0.485	0.11514	0.0882	0	0.23825	0	0	0	0	0
Molaro_nonMD_18038	chr4:52954874-53054874	chr4	52954874	53054874	0.510079	0	0.72583	0.51254	0.07456	0	0.05992	0	0	0	0	0
Molaro_nonMD_27040	chrX:95190348-95290348	chrX	95190348	95290348	0.510324	0	0.69705	0.5452	0.06551	0	0.05196	0	0	0	0	0
Molaro_nonMD_21652	chr6:81336548-81436548	chr6	81336548	81436548	0.510494	0	0.58601	0.36691	0.1261	0	0.04581	1	1	1	0	0
Molaro_nonMD_15421	chr3:158287544-158387544	chr3	158287544	158387544	0.510507	0.0242	0.37001	0.09276	0.093	0	0.12493	0	0	0	0	0
Molaro_nonMD_2313	chr1:1511231-1611231	chr1	1511231	1611231	0.510695	0.13121	0.41716	0.05941	0.04395	0	0.26387	0	1	1	0	0
Molaro_nonMD_22581	chr7:24977567-25077567	chr7	24977567	25077567	0.510695	0.01763	0.55375	0.276	0.07474	0	0.13138	0	0	0	0	0
Molaro_nonMD_26918	chrX:83590348-83690348	chrX	83590348	83690348	0.510786	0	0.62516	0.46114	0.07405	0	0.05671	0	0	0	0	0
Molaro_nonMD_24263	chr8:58309201-58409201	chr8	58309201	58409201	0.510838	0.02172	0.46172	0.26214	0.08231	0	0.04639	0	0	1	0	1
Molaro_nonMD_1827	chr1:11585220-11685220	chr1	11585220	11685220	0.510853	0.05537	0.47599	0.06154	0.05852	0	0.30008	0	0	0	0	0
Molaro_nonMD_21663	chr6:82436548-82536548	chr6	82436548	82536548	0.510869	0.02672	0.35187	0.18157	0.06814	0	0.05438	0	0	0	0	0
Molaro_nonMD_25990	chrX:121416318-121516318	chrX	121416318	121516318	0.5109	0	0.66863	0.50517	0.09371	0	0.04954	0	0	0	0	0
Molaro_nonMD_25604	chr9:83725288-83825288	chr9	83725288	83825288	0.510937	0	0.43335	0.19681	0.13859	0	0.08482	0	0	1	1	0
Molaro_nonMD_1280	chr1:102800669-102900669	chr1	102800669	102900669	0.510957	0	0.57905	0.28775	0.13582	0	0.07387	0	0	0	0	0
Molaro_nonMD_5046	chr12:88541940-88641940	chr12	88541940	88641940	0.511009	0.02629	0.39479	0.13246	0.08546	0	0.10057	0	1	0	0	0
Molaro_nonMD_8755	chr16:78143302-78243302	chr16	78143302	78243302	0.511079	0.03384	0.23704	0.06961	0.03367	0	0.07288	0	0	0	0	0
Molaro_nonMD_14549	chr2:73337571-73437571	chr2	73337571	73437571	0.511155	0.04541	0.52565	0.25041	0.08728	0	0.15659	0	0	0	0	0
Molaro_nonMD_27178	chrY:22308578-22310816	chrY	22308578	22310816	0.511265	0	0.836014	0.265862	0.510277	0.041555	0	0	0	0	0	0
Molaro_nonMD_19030	chr5:145617257-145717257	chr5	145617257	145717257	0.511265	0.03359	0.38757	0.10074	0.01181	0	0.21721	0	0	0	0	0
Molaro_nonMD_14701	chr2:87437571-87537571	chr2	87437571	87537571	0.511352	0	0.67823	0.10241	0.06178	0	0.13901	0	2	1	0	0
Molaro_nonMD_2586	chr11:6569335-6669335	chr11	6569335	6669335	0.511358	0.03881	0.43007	0.22447	0.07315	0	0.07322	0	1	0	1	0
Molaro_nonMD_10762	chr19:22898198-22998198	chr19	22898198	22998198	0.511414	0.00488	0.73584	0.26465	0.15271	0.17005	0.10626	0	1	1	0	0
Molaro_nonMD_26278	chrX:148832720-148932720	chrX	148832720	148932720	0.511494	0.00569	0.50954	0.21747	0.1562	0	0.08063	0	1	0	0	0
Molaro_nonMD_4755	chr12:64442961-64542961	chr12	64442961	64542961	0.511632	0.02554	0.3845	0.10518	0.10625	0	0.13041	0	0	0	0	0
Molaro_nonMD_14740	chr2:95789898-95889898	chr2	95789898	95889898	0.51164	0.00672	0.58018	0.42455	0.05995	0	0.05459	0	0	0	1	1
Molaro_nonMD_10709	chr19:18498198-18598198	chr19	18498198	18598198	0.511711	0.08138	0.54247	0.02659	0.08184	0	0.41122	0	0	0	1	0
Molaro_nonMD_20827	chr6:153337264-153437264	chr6	153337264	153437264	0.511771	0.02351	0.40999	0.16683	0.05213	0	0.11002	0	0	0	0	0
Molaro_nonMD_15418	chr3:157987544-158087544	chr3	157987544	158087544	0.511777	0.01806	0.57748	0.28135	0.16029	0	0.07213	0	0	0	0	0
Molaro_nonMD_17412	chr4:164471303-164571303	chr4	164471303	164571303	0.511786	0.01468	0.43524	0.14396	0.15729	0	0.07864	0	0	0	0	0
Molaro_nonMD_6037	chr1:38200669-38300669	chr1	38200669	38300669	0.511823	0.05905	0.40253	0.07495	0.01424	0	0.28686	0	0	0	0	0
Molaro_nonMD_23097	chr7:78903660-79003660	chr7	78903660	79003660	0.511943	0.01469	0.46532	0.21386	0.1285	0	0.06518	0	0	0	0	0
Molaro_nonMD_1580	chr11:118442794-118542794	chr11	118442794	118542794	0.511969	0.05571	0.39947	0.06605	0.01396	0	0.28231	0	0	0	1	0
Molaro_nonMD_21863	chr7:101703660-101803660	chr7	101703660	101803660	0.512229	0.04278	0.49321	0.07861	0.0454	0	0.33462	0	0	0	0	0
Molaro_nonMD_22906	chr7:54978125-55078125	chr7	54978125	55078125	0.51226	0.02791	0.46087	0.27185	0.08619	0	0.05934	0	0	0	0	0
Molaro_nonMD_11007	chr19:51123622-51223622	chr19	51123622	51223622	0.512267	0.03322	0.56995	0.13538	0.0111	0	0.35243	0	1	0	0	0
Molaro_nonMD_7865	chr15:81076700-81176700	chr15	81076700	81176700	0.51228	0.04512	0.52177	0.15006	0.10307	0.00334	0.18047	0	0	0	1	0
Molaro_nonMD_14407	chr2:600000-700000	chr2	600000	700000	0.512304	0.03896	0.37579	0.20325	0.07054	0	0.03577	0	0	0	0	1
Molaro_nonMD_25406	chr9:38600000-38700000	chr9	38600000	38700000	0.512359	0.02723	0.43473	0.16991	0.04704	0	0.16827	0	1	0	0	0
Molaro_nonMD_1352	chr1:109793838-109893838	chr1	109793838	109893838	0.51241	0.02935	0.358	0.08058	0.05284	0	0.1778	0	0	0	0	0
Molaro_nonMD_21122	chr6:2805000-2905000	chr6	2805000	2905000	0.512473	0.01194	0.60149	0.13786	0.26605	0	0.13687	0	0	0	1	0
Molaro_nonMD_26666	chrX:4628238-4728238	chrX	4628238	4728238	0.512493	0	0.52176	0.11273	0.19001	0	0.15141	0	0	0	0	0
Molaro_nonMD_5093	chr12:92441940-92541940	chr12	92441940	92541940	0.512493	0.03432	0.54312	0.15891	0.13158	0	0.18498	0	1	0	0	0
Molaro_nonMD_20332	chr6:107837264-107937264	chr6	107837264	107937264	0.512536	0.03523	0.51991	0.18018	0.09962	0	0.20246	0	0	0	0	0
Molaro_nonMD_22948	chr7:63604592-63704592	chr7	63604592	63704592	0.512642	0.0107	0.69992	0.23388	0.12884	0.06496	0.22101	0	0	0	1	0
Molaro_nonMD_8033	chr15:96967672-97067672	chr15	96967672	97067672	0.512678	0.04113	0.39832	0.14478	0.0122	0	0.19511	0	2	0	0	0
Molaro_nonMD_16781	chr4:106571303-106671303	chr4	106571303	106671303	0.512701	0.00771	0.55775	0.30979	0.08088	0	0.09813	0	0	0	0	0
Molaro_nonMD_4492	chr12:44342961-44442961	chr12	44342961	44442961	0.512764	0.02539	0.49788	0.13447	0.12976	0	0.14708	0	0	0	1	0
Molaro_nonMD_396	chr10:14977110-15077110	chr10	14977110	15077110	0.512794	0.01324	0.62081	0.10221	0.10741	0.11197	0.26136	0	0	0	0	0
Molaro_nonMD_21117	chr6:26549728-26649728	chr6	26549728	26649728	0.512831	0.01757	0.41695	0.06481	0.12527	0	0.1896	0	0	0	0	0
Molaro_nonMD_7419	chr15:39496735-39596735	chr15	39496735	39596735	0.512998	0.07857	0.50616	0.05014	0.00225	0	0.42369	0	0	0	0	0
Molaro_nonMD_4073	chr1:224264469-224364469	chr1	224264469	224364469	0.513087	0.03677	0.59173	0.10327	0.06786	0	0.36046	0	0	0	0	0
Molaro_nonMD_10336	chr18:58260134-58360134	chr18	58260134	58360134	0.51317	0.0289	0.51527	0.24114	0.07502	0	0.14682	0	1	0	0	0
Molaro_nonMD_8926	chr17:1043376-1143376	chr17	1043376	1143376	0.513447	0.04482	0.61823	0.06601	0.03898	0	0.44659	0	0	0	0	0
Molaro_nonMD_4711	chr12:60842961-60942961	chr12	60842961	60942961	0.513464	0.02312	0.53691	0.28062	0.08984	0	0.11833	0	0	0	0	0
Molaro_nonMD_21852	chr7:100703660-100803660	chr7	100703660	100803660	0.513527	0.01955	0.68517	0.09091	0.06748	0	0.48778	0	1	1	29	22
Molaro_nonMD_3385	chr1:204548844-204648844	chr1	204548844	204648844	0.513639	0	0.40191	0.19875	0.02438	0	0.14523	0	1	1	0	0
Molaro_nonMD_2619	chr11:67250781-67350781	chr11	67250781	67350781	0.513707	0.01365	0.554	0.04802	0.18959	0.0437	0.22011	0	0	1	13	14
Molaro_nonMD_25709	chr9:93218616-93318616	chr9	93218616	93318616	0.513737	0.02232	0.61667	0.38951	0.11737	0	0.07642	0	0	0	0	0
Molaro_nonMD_14187	chr2:400000-500000	chr2	400000	500000	0.513768	0.04605	0.33859	0.19601	0.05524	0	0.02967	0	0	1	0	0
Molaro_nonMD_11957	chr21:14260000-14360000	chr21	14260000	14360000	0.513774	0.02182	0.52971	0.25651	0.04463	0.05005	0.08882	0	0	0	1	2
Molaro_nonMD_25409	chr9:39100000-39200000	chr9	39100000	39200000	0.513926	0.00286	0.46381	0.22887	0.04619	0	0.14945	1	0	0	10	11
Molaro_nonMD_10264	chr1:85200669-85300669	chr1	85200669	85300669	0.514012	0.02179	0.59734	0.29607	0.06134	0	0.15015	0	0	0	0	0
Molaro_nonMD_2402	chr11:56950781-57050781	chr11	56950781	57050781	0.514095	0.0648	0.52326	0.10056	0.02709	0	0.31762	0	1	0	0	0
Molaro_nonMD_13416	chr22:17227850-17327850	chr22	17227850	17327850	0.5141	0.02414	0.405	0.0981	0.14597	0.02445	0.08629	1	1	2	16	10
Molaro_nonMD_26975	chrX:88990348-89090348	chrX	88990348	89090348	0.514209	0	0.67094	0.47549	0.06826	0	0.0603	0	0	0	0	0
Molaro_nonMD_21634	chr6:79836548-79936548	chr6	79836548	79936548	0.514266	0.00729	0.56568	0.38911	0.04236	0	0.06003	0	0	0	0	0
Molaro_nonMD_21257	chr6:41449728-41549728	chr6	41449728	41549728	0.514387	0.04137	0.44366	0.13943	0.08129	0	0.16913	0	2	0	0	0
Molaro_nonMD_15374	chr3:153987544-154087544	chr3	153987544	154087544	0.514488	0.0111	0.44118	0.18402	0.11402	0	0.08846	0	0	0	0	1
Molaro_nonMD_2858	chr1:178376269-178476269	chr1	178376269	178476269	0.514522	0.07885	0.35598	0.08954	0.07487	0	0.15401	0	0	0	0	0
Molaro_nonMD_26969	chrX:88390348-88490348	chrX	88390348	88490348	0.51455	0	0.85846	0.62914	0.1923	0	0.02259	0	0	0	0	0
Molaro_nonMD_16798	chr4:108171303-108271303	chr4	108171303	108271303	0.514641	0.00898	0.48936	0.33542	0.0564	0	0.06212	0	0	0	0	0
Molaro_nonMD_21168	chr6:33449728-33549728	chr6	33449728	33549728	0.514666	0.03746	0.43681	0.08339	0.06642	0	0.2094	0	0	0	0	0
Molaro_nonMD_23185	chr7:87003660-87103660	chr7	87003660	87103660	0.514681	0.02026	0.44534	0.23778	0.02818	0	0.13779	0	0	0	0	1
Molaro_nonMD_25809	chrX:102990348-103090348	chrX	102990348	103090348	0.514731	0.00825	0.75416	0.42603	0.21945	0	0.05502	0	0	0	0	0
Molaro_nonMD_8990	chr17:15543376-15643376	chr17	15543376	15643376	0.514956	0.02774	0.44812	0.17082	0.089	0.00268	0.13506	2	3	0	1	1
Molaro_nonMD_4738	chr12:63042961-63142961	chr12	63042961	63142961	0.51507	0.02379	0.51152	0.07815	0.065	0	0.30651	0	0	0	0	0
Molaro_nonMD_6859	chr14:69070000-69170000	chr14	69070000	69170000	0.515102	0.03853	0.45086	0.06947	0.03557	0	0.25712	1	1	1	0	0
Molaro_nonMD_7229	chr15:19763478-19863478	chr15	19763478	19863478	0.515124	0	0.5333	0.41165	0.04453	0	0.04667	1	1	1	0	0
Molaro_nonMD_11029	chr19:53023622-53123622	chr19	53023622	53123622	0.515162	0.006	0.67886	0.16359	0.04119	0	0.41969	0	0	0	0	0
Molaro_nonMD_11101	chr19:59323622-59423622	chr19	59323622	59423622	0.515177	0.06676	0.37924	0.04865	0.00411	0.01465	0.25302	1	2	1	7	0
Molaro_nonMD_7225	chr15:19160000-19260000	chr15	19160000	19260000	0.515234	0.02988	0.43035	0.1925	0.0607	0	0.13886	0	0	0	0	0
Molaro_nonMD_9585	chr17:67585323-67685323	chr17	67585323	67685323	0.515277	0.05803	0.29618	0.08093	0.05546	0	0.11138	0	0	0	0	0
Molaro_nonMD_10633	chr19:11698198-11798198	chr19	11698198	11798198	0.515302	0.01926	0.71628	0.2637	0.15287	0	0.27586	0	0	0	1	2
Molaro_nonMD_26425	chrX:23928238-24028238	chrX	23928238	24028238	0.515309	0.01836	0.64401	0.15153	0.02258	0	0.41991	0	0	0	0	0
[truncated: 26,590 more rows]

## Sheet: Table S1 - Key
Column Header	Explanation	Data Download
Coordinates	Genomic coordinates of the windows based on hg18
Chromosome	Chromosome of windows
Start	Start of windows
End	End of windows
Methylation	Average methylation of the windows based on sperm bisulfite-seq data from Molaro (2011)	Sperm Bisulfite-Seq Data	Average Methylation by Window	Average Methylation by Window
CpG_Island_Coverage	Fraction of windows covered by CpG Island annotations from UCSC CpG Islands track	Data
All_Repeats_Coverage	Fraction of windows covered by all repeat annotations from UCSC RepMask 3.2.7 track	Data
LINE_Coverage	Fraction of windows covered by LINE annotations from UCSC RepMask 3.2.7 track	Data
LTR_Coverage	Fraction of windows covered by LTR annotations from UCSC RepMask 3.2.7 track	Data
Satellite_Coverage	Fraction of windows covered by Satellite annotations from UCSC RepMask 3.2.7 track	Data
SINE_Coverage	Fraction of windows covered by SINE annotations from UCSC RepMask 3.2.7 track	Data
CNV_270HapMap_Count	Count of CNVs in windows based on McCarroll (2008)	Data
CNV_450HapMap_Count	Count of CNVs in windows based on Conrad (2010)	Data
CNV_WTCCC_Count	Count of CNVs in windows based on The Wellcome Trust Case Control Consortium (2010)	Data
rareCNV_Schizophrenia_Case_Count	Count of CNVs in windows based on The International Schizophrenia Consortium (2008)	Data
rareCNV_Schizophrenia_Control_Count	Count of CNVs in windows based on The International Schizophrenia Consortium (2008)	Data
References
Conrad DF, Pinto D, Redon R, Feuk L, Gokcumen O, et al. (2010) Origins and functional impact of copy number variation in the human genome. Nature 464: 704–712
McCarroll SA, Kuruvilla FG, Korn JM, Cawley S, Nemesh J, et al. (2008) Integrated detection and population-genetic analysis of SNPs and copy number variation. Nat Genet 40: 1166–1174
Molaro A, Hodges E, Fang F, Song Q, McCombie WR, et al. (2011) Sperm methylation profiles reveal features of epigenetic inheritance and evolution in primates. Cell 146: 1029–1041
The International Schizophrenia Consortium (2008) Rare chromosomal deletions and duplications increase risk of schizophrenia. Nature 455: 237–241.
The Wellcome Trust Case Control Consortium (2010) Genome-wide association study of CNVs in 16,000 cases of eight common diseases and 3,000 shared controls. Nature 464: 713–720
UCSC CpG Island Track - http://hgdownload.soe.ucsc.edu/goldenPath/hg18/database/cpgIslandExt.txt.gz
UCSC RepMask 3.2.7 Track - http://hgdownload.soe.ucsc.edu/goldenPath/hg18/database/*_rmskRM327.txt.gz
